# Supplementary material for: N-(2,6-Dichloro­phen­yl)benzene­sulfonamide
Source: Acta Crystallogr Sect E Struct Rep Online. 2010 Nov 6;66(Pt 12):o3061. doi: 10.1107/S160053681004420X (PMC3011408; doi:10.1107/S160053681004420X)
Supplement: Supplementary file 2 [file e-66-o3061-Isup2.hkl]

# 
# h,k,l, Fc-squared, Fo-squared, sigma(Fo-squared) and status flag 
# 
data_I
_shelx_title ' S17 P21/N' 
_shelx_refln_list_code          4 
_shelx_F_calc_maximum      149.71 
_exptl_crystal_F_000       616.00 
_reflns_d_resolution_high  0.8302 
 
loop_ 
 _symmetry_equiv_pos_as_xyz 
 'x, y, z' 
 '-x+1/2, y+1/2, -z+1/2' 
 '-x, -y, -z' 
 'x-1/2, -y-1/2, z-1/2' 
 
_cell_length_a     5.0590 
_cell_length_b    17.1430 
_cell_length_c    15.3510 
_cell_angle_alpha  90.000 
_cell_angle_beta   90.430 
_cell_angle_gamma  90.000 
 
_shelx_F_squared_multiplier     1.000 
 
loop_ 
 _refln_index_h 
 _refln_index_k 
 _refln_index_l 
 _refln_F_squared_calc 
 _refln_F_squared_meas 
 _refln_F_squared_sigma 
 _refln_observed_status 
   2   0   0      536.08      597.21     14.35 o 
   4   0   0       36.88       58.32     17.40 o 
   6   0   0       76.74       57.18     33.21 o 
   1   1   0     7006.43     7341.32     19.89 o 
   2   1   0       88.17      118.33      7.28 o 
   3   1   0      280.07      307.15      7.68 o 
   4   1   0       73.69       45.50     10.68 o 
   5   1   0        6.70       20.86     14.19 o 
   6   1   0        0.18        7.17     22.28 o 
   1   2   0      254.40      267.65      6.86 o 
   2   2   0     2148.64     2236.06     30.19 o 
   3   2   0      124.21      141.91     10.09 o 
   4   2   0      424.82      422.61     12.37 o 
   5   2   0      227.12      232.29     16.02 o 
   6   2   0        0.10       -3.23     20.06 o 
   1   3   0      748.50      646.23      8.25 o 
   2   3   0      121.38      106.65      7.76 o 
   3   3   0      752.03      758.03      9.22 o 
   4   3   0        7.00        7.22     10.87 o 
   5   3   0       30.14       33.86     14.89 o 
   6   3   0        0.12      -11.29     22.35 o 
   0   4   0    14402.39    15974.50     43.38 o 
   1   4   0    16906.27    17079.33     37.70 o 
   2   4   0       29.69       56.69      7.98 o 
   3   4   0       31.74       33.85      9.28 o 
   4   4   0       15.06        9.25     10.54 o 
   5   4   0        0.05        1.92     19.20 o 
   1   5   0     4368.47     4925.14    153.08 o 
   2   5   0      526.76      540.56      6.71 o 
   3   5   0      342.46      347.96     10.48 o 
   4   5   0      549.65      489.37     13.42 o 
   5   5   0       25.24       20.99     31.23 o 
   0   6   0      866.97      838.33     16.99 o 
   1   6   0      442.44      456.44     12.15 o 
   2   6   0       44.23       42.49      5.99 o 
   3   6   0      197.04      214.75      9.83 o 
   4   6   0      438.24      493.32     13.57 o 
   5   6   0        9.87        8.33     17.19 o 
   1   7   0       32.26       49.74     10.48 o 
   2   7   0      883.34      977.36     44.71 o 
   3   7   0      375.22      391.61     13.01 o 
   4   7   0        7.67        2.30     16.09 o 
   5   7   0       31.60       30.60     17.29 o 
   0   8   0      506.16      512.88     17.44 o 
   1   8   0      528.99      522.66     13.01 o 
   2   8   0      688.84      738.73     17.37 o 
   3   8   0       31.99       34.05     12.06 o 
   4   8   0      193.25      149.17     18.26 o 
   5   8   0        6.66        1.15     20.01 o 
   1   9   0      884.24      990.55     15.07 o 
   2   9   0       50.96       72.79     13.78 o 
   3   9   0     2093.20     2114.62     23.51 o 
   4   9   0      101.00       85.38     18.39 o 
   5   9   0       27.71       42.31     19.63 o 
   0  10   0     1055.59     1207.59     24.11 o 
   1  10   0        1.11       -1.08     10.23 o 
   2  10   0       82.45       78.21     14.45 o 
   3  10   0      420.93      424.62     20.65 o 
   4  10   0       11.02       21.14     19.46 o 
   5  10   0       80.08       87.01     21.07 o 
   1  11   0      671.12      730.57     26.22 o 
   2  11   0      323.18      340.90     16.62 o 
   3  11   0       29.34       11.75     16.42 o 
   4  11   0       20.47       19.80     18.32 o 
   5  11   0       43.26       30.80     19.69 o 
   0  12   0      715.84      743.11     23.27 o 
   1  12   0       46.34       48.60     21.23 o 
   2  12   0       77.73       65.42      9.89 o 
   3  12   0       32.70       56.44     16.77 o 
   4  12   0       37.41       46.39     19.29 o 
   1  13   0        1.10       -6.95     20.38 o 
   2  13   0      317.07      292.47     25.58 o 
   3  13   0       60.55       40.38     15.34 o 
   4  13   0       85.76       77.98     21.61 o 
   0  14   0       20.05       28.22     19.06 o 
   1  14   0       13.35       11.52     20.36 o 
   2  14   0      320.46      332.53     25.83 o 
   3  14   0      108.49       91.48     27.91 o 
   4  14   0       31.97       62.40     30.91 o 
   1  15   0      156.49      146.41     22.40 o 
   2  15   0      184.48      196.53     24.88 o 
   3  15   0        0.00        0.13     28.44 o 
   4  15   0       15.71       36.07     24.72 o 
   0  16   0      130.31      159.59     22.94 o 
   1  16   0       38.60       29.28     23.25 o 
   2  16   0       56.44       82.73     23.79 o 
   3  16   0        8.08        5.84     18.03 o 
   1  17   0      119.22      109.75     16.71 o 
   2  17   0       29.35       43.08     25.80 o 
   3  17   0       81.78       88.06     19.10 o 
   1  18   0        7.52       19.31     17.06 o 
   2  18   0       17.75       19.70     20.18 o 
   1  19   0      126.68      126.41     22.10 o 
   2  19   0        0.92        0.09     21.05 o 
   0  20   0        8.64       -2.25     21.82 o 
   1  20   0        2.40        2.81     13.64 o 
  -5   0   1      113.60      105.96     25.66 o 
  -3   0   1     2386.55     2371.79     23.75 o 
  -1   0   1        0.80        6.91      7.38 o 
   1   0   1     1600.36     1621.20     12.82 o 
   3   0   1      261.10      303.51     11.30 o 
   5   0   1       56.94       82.49     19.29 o 
  -6   1   1        6.86       -7.73     21.00 o 
  -5   1   1        0.77        2.63     17.15 o 
  -4   1   1       98.53      138.93     11.19 o 
  -3   1   1     2093.74     2198.46     19.16 o 
  -2   1   1      201.68      217.00      9.56 o 
  -1   1   1     2379.39     2126.64    119.35 o 
   1   1   1    11425.46    11508.58     16.76 o 
   2   1   1     1046.74      982.25      6.20 o 
   3   1   1      499.09      506.17      7.94 o 
   4   1   1      300.61      302.17     13.69 o 
   5   1   1       56.87       69.54     15.14 o 
   6   1   1        2.49      -19.20     20.99 o 
  -6   2   1       31.34       28.08     21.61 o 
  -5   2   1        6.12       -3.33     19.00 o 
  -4   2   1        0.01       -8.04     10.31 o 
  -3   2   1     2352.02     2356.47     28.69 o 
  -2   2   1     2842.14     2923.57     38.01 o 
  -1   2   1     4525.81     4551.53     27.02 o 
   1   2   1       78.21       75.80      5.35 o 
   2   2   1        1.61        1.12      4.30 o 
   3   2   1        2.09       -0.91      6.06 o 
   4   2   1       51.05       52.93     10.55 o 
   5   2   1        1.11        7.55     15.17 o 
   6   2   1      106.24      110.89     23.07 o 
  -6   3   1       25.26       23.47     29.87 o 
  -5   3   1       18.53       11.45     19.74 o 
  -4   3   1      332.92      287.36     11.94 o 
  -3   3   1      151.36      172.33      9.68 o 
  -2   3   1        4.38        0.04      7.46 o 
  -1   3   1    11352.48    11260.68     21.73 o 
   0   3   1      868.33      918.00     14.08 o 
   1   3   1      503.87      513.69     14.47 o 
   2   3   1      908.46      925.45     14.05 o 
   3   3   1      123.77      115.79      6.88 o 
   4   3   1      664.73      657.36     13.56 o 
   5   3   1      142.25      128.05     16.13 o 
   6   3   1       16.62       23.52     19.91 o 
  -5   4   1       67.27       76.48     18.86 o 
  -4   4   1      689.94      747.29     14.23 o 
  -3   4   1      330.23      324.86     10.74 o 
  -2   4   1      845.33      914.24      6.84 o 
  -1   4   1      707.33      768.11      7.07 o 
   0   4   1     3110.97     3410.41     23.09 o 
   1   4   1        8.67       32.67     10.81 o 
   2   4   1     2111.28     2112.40     18.50 o 
   3   4   1        7.83        6.36      6.98 o 
   4   4   1      548.23      578.61     22.44 o 
   5   4   1      131.54      106.80     14.68 o 
  -5   5   1       13.00        2.31     14.03 o 
  -4   5   1       72.65       86.43     11.47 o 
  -3   5   1       28.32       20.62      9.07 o 
  -2   5   1      303.85      322.05      6.12 o 
  -1   5   1      293.08      239.14      5.74 o 
   0   5   1     5522.10     5443.95     21.10 o 
   1   5   1       56.58       73.00      9.98 o 
   2   5   1      667.79      727.68     10.74 o 
   3   5   1      180.60      162.24      7.82 o 
   4   5   1       44.12       32.53     10.90 o 
   5   5   1       21.14       32.05     19.15 o 
  -5   6   1       69.07       68.76     19.61 o 
  -4   6   1        0.28        0.83     12.48 o 
  -3   6   1      269.98      288.92     12.06 o 
  -2   6   1     4408.97     4696.43     39.68 o 
  -1   6   1     4050.15     4178.78     47.15 o 
   0   6   1     3533.36     3781.73     19.48 o 
   1   6   1     2029.85     1977.52     16.95 o 
   2   6   1        1.49       32.85     29.26 o 
   3   6   1       10.90       12.76      7.45 o 
   4   6   1       40.65       33.83     12.92 o 
   5   6   1        0.02        0.05     31.74 o 
  -5   7   1      113.77      125.57     18.67 o 
  -4   7   1       35.35       29.22     17.00 o 
  -3   7   1      926.15      961.99     22.72 o 
  -2   7   1      289.13      276.07      7.43 o 
  -1   7   1      593.50      625.04     36.57 o 
   0   7   1     2051.96     2195.28     55.80 o 
   1   7   1     2611.99     2801.85     39.97 o 
   2   7   1       23.98       19.54      7.31 o 
   3   7   1     1589.67     1649.54     22.05 o 
   4   7   1       74.54       65.84     14.50 o 
   5   7   1       50.97       56.04     17.66 o 
  -5   8   1       73.81       63.57     19.53 o 
  -4   8   1      200.21      177.02     18.86 o 
  -3   8   1       22.06       14.82     11.87 o 
  -2   8   1      646.69      684.39     11.68 o 
  -1   8   1       17.21       12.22     10.01 o 
   0   8   1      930.54      989.42     14.97 o 
   1   8   1      573.99      509.18     13.38 o 
   2   8   1       67.07       68.06     13.12 o 
   3   8   1      330.33      365.04     11.28 o 
   4   8   1      272.59      288.57     15.29 o 
   5   8   1       80.27       82.80     19.15 o 
  -5   9   1       20.99       23.21     20.57 o 
  -4   9   1      229.47      207.94     19.07 o 
  -3   9   1        1.21       -9.22     15.99 o 
  -2   9   1      666.40      746.59     12.74 o 
  -1   9   1       85.93       90.98     10.63 o 
   0   9   1     1091.86     1212.91     16.63 o 
   1   9   1      202.76      198.68     11.20 o 
   2   9   1       11.55       20.66     13.50 o 
   3   9   1       63.10       79.81     10.54 o 
   4   9   1      110.00       90.83     18.06 o 
   5   9   1       44.37       57.19     20.67 o 
  -5  10   1       39.29       30.88     18.94 o 
  -4  10   1       16.20       -0.53     18.83 o 
  -3  10   1      247.45      262.42     17.93 o 
  -2  10   1       59.68       53.95      9.80 o 
  -1  10   1       16.55       15.05     10.04 o 
   0  10   1       31.23       14.89     11.57 o 
   1  10   1      545.03      572.40     24.05 o 
   2  10   1        4.26        4.97     14.14 o 
   3  10   1       40.00       29.04     12.84 o 
   4  10   1       69.23       65.58     19.41 o 
   5  10   1        0.72       -4.13     20.34 o 
  -5  11   1        1.66       -9.39     20.38 o 
  -4  11   1      196.69      210.17     32.10 o 
  -3  11   1        7.28       14.79     16.36 o 
  -2  11   1       16.17       10.52     10.60 o 
  -1  11   1       98.13      116.98     20.43 o 
   0  11   1      791.22      888.25     16.90 o 
   1  11   1      347.48      372.44     23.17 o 
   2  11   1       67.52       79.63     15.65 o 
   3  11   1       24.43       14.71     12.73 o 
   4  11   1      130.33      133.81     20.10 o 
   5  11   1       55.18       65.69     21.56 o 
  -4  12   1      256.47      297.44     29.67 o 
  -3  12   1       20.23       21.15     17.15 o 
  -2  12   1        0.00        0.95     12.64 o 
  -1  12   1      501.04      547.55     25.27 o 
   0  12   1      124.09      136.66     13.49 o 
   1  12   1      443.25      441.15     23.51 o 
   2  12   1      911.89      827.83    140.60 o 
   3  12   1       78.00       75.86     14.37 o 
   4  12   1      102.80      176.53     21.76 o 
  -4  13   1        7.91       19.26     21.84 o 
  -3  13   1      178.28      209.10     28.60 o 
  -2  13   1      322.34      322.28     27.12 o 
  -1  13   1      466.27      441.90     16.40 o 
   0  13   1       10.31       14.92     13.49 o 
   1  13   1      423.93      448.98     26.71 o 
   2  13   1       11.93        7.38     21.98 o 
   3  13   1       27.89        8.56     14.44 o 
   4  13   1        6.69       17.31     17.72 o 
  -4  14   1        1.05        8.36     30.04 o 
  -3  14   1       89.74      100.46     28.77 o 
  -2  14   1       53.00       79.11     26.96 o 
  -1  14   1        2.18       -0.29     14.20 o 
   0  14   1       29.37       22.23     19.88 o 
   1  14   1       56.22       48.92     21.49 o 
   2  14   1       83.41       76.19     24.75 o 
   3  14   1        8.75       23.42     16.63 o 
   4  14   1        1.59       37.88     30.26 o 
  -4  15   1        5.13       14.60     27.08 o 
  -3  15   1       60.89       45.25     29.67 o 
  -2  15   1       20.88       16.42     26.88 o 
  -1  15   1       33.88       32.28     15.49 o 
   0  15   1        6.26       10.79     21.58 o 
   1  15   1       78.87       88.92     24.10 o 
   2  15   1      115.94      123.62     26.12 o 
   3  15   1      163.67      191.98     22.44 o 
   4  15   1        7.42       18.35     23.73 o 
  -3  16   1        6.87        9.63     30.28 o 
  -2  16   1       83.82      102.98     27.52 o 
  -1  16   1        7.47        0.82     16.19 o 
   0  16   1      285.18      256.67     24.31 o 
   1  16   1        5.85       -7.78     17.36 o 
   2  16   1       19.06       21.00     18.15 o 
   3  16   1       38.92       49.69     20.59 o 
  -3  17   1        7.81        9.90     30.11 o 
  -2  17   1        0.42      -12.64     26.95 o 
  -1  17   1        1.02       -0.38     16.39 o 
   0  17   1        7.25        0.34     19.64 o 
   1  17   1       17.19       19.22     17.29 o 
   2  17   1       17.27       15.01     18.02 o 
   3  17   1        1.44       -1.91     18.65 o 
  -2  18   1       54.03       49.81     27.72 o 
  -1  18   1        6.66       17.29     17.11 o 
   0  18   1       67.18       57.31     20.87 o 
   1  18   1        7.92        7.34     18.78 o 
   2  18   1      120.43       91.64     20.93 o 
  -2  19   1        1.16        5.96     28.04 o 
  -1  19   1        3.05       22.24     23.58 o 
   0  19   1       32.24       24.46     23.99 o 
   1  19   1       24.39       10.96     18.71 o 
   2  19   1        0.03        1.05     19.95 o 
  -1  20   1        3.74       17.33     19.88 o 
   0  20   1       29.58        8.04     26.92 o 
   1  20   1        0.28       -7.79     15.68 o 
  -6   0   2        0.41       -5.80     23.86 o 
  -4   0   2      100.26       97.90     24.18 o 
  -2   0   2     4288.33     4142.73     34.72 o 
   2   0   2      370.14      370.46      7.83 o 
   4   0   2     1087.03     1158.69     29.79 o 
   6   0   2      174.81      197.60     34.11 o 
  -6   1   2       15.04        4.91     18.16 o 
  -5   1   2        8.18        9.70     19.32 o 
  -4   1   2      253.52      245.34     13.54 o 
  -3   1   2       14.33        6.29     10.34 o 
  -2   1   2       79.78       91.45      8.93 o 
  -1   1   2      118.70      137.84     10.19 o 
   0   1   2      813.40      799.45      7.03 o 
   1   1   2    22414.03    21501.09    111.87 o 
   2   1   2     2694.36     2816.27     16.00 o 
   3   1   2       38.31       35.33      6.13 o 
   4   1   2      166.11      146.75     12.97 o 
   5   1   2        4.99       -0.22     13.87 o 
   6   1   2        4.01        7.43     20.99 o 
  -6   2   2        4.32       -0.27     21.18 o 
  -5   2   2       62.82       41.96     20.71 o 
  -4   2   2      324.33      345.20     11.95 o 
  -3   2   2      128.32      138.85     10.90 o 
  -2   2   2      949.43     1006.88     20.02 o 
  -1   2   2      265.35      275.69      6.79 o 
   0   2   2      124.84      115.21     10.32 o 
   1   2   2     5188.62     5098.22     28.81 o 
   2   2   2       41.44       58.18      3.96 o 
   3   2   2       13.50        8.59      8.19 o 
   4   2   2      237.38      240.73     13.61 o 
   5   2   2       50.16       52.53     15.68 o 
   6   2   2       49.48       30.89     16.21 o 
  -5   3   2        0.09       -2.50     18.46 o 
  -4   3   2      368.26      354.06     11.90 o 
  -3   3   2      793.86      800.80     11.72 o 
  -2   3   2      752.69      754.41     20.02 o 
  -1   3   2    20083.20    18921.24    161.31 o 
   0   3   2      826.32      765.07     15.50 o 
   1   3   2     7122.37     7379.67     31.01 o 
   2   3   2      263.48      281.05      6.50 o 
   3   3   2     1165.32     1212.17     13.81 o 
   4   3   2       62.03      108.21     23.52 o 
   5   3   2      152.81      154.35     15.59 o 
  -5   4   2      104.06      127.90     14.47 o 
  -4   4   2       33.75       23.09     12.37 o 
  -3   4   2      571.27      558.02     11.07 o 
  -2   4   2       88.88       87.64      5.17 o 
  -1   4   2      271.93      246.99      8.76 o 
   0   4   2     1126.21     1169.61     11.09 o 
   1   4   2     4381.95     4630.88     21.02 o 
   2   4   2     1294.84     1411.65     12.91 o 
   3   4   2      720.29      735.33      9.59 o 
   4   4   2       34.78       33.82     11.06 o 
   5   4   2      101.57       95.61     17.31 o 
  -5   5   2       12.60        6.75     13.14 o 
  -4   5   2       65.77       52.96     13.16 o 
  -3   5   2     1357.84     1400.91     14.39 o 
  -2   5   2      505.32      472.52      7.99 o 
  -1   5   2      533.20      569.23      9.10 o 
   0   5   2     1733.73     1745.44      9.50 o 
   1   5   2     5683.49     5791.58     25.38 o 
   2   5   2     1455.84     1631.89     67.36 o 
   3   5   2     1002.78      971.30     10.79 o 
   4   5   2      344.86      350.55     12.83 o 
   5   5   2       30.06       49.40     19.83 o 
  -5   6   2        2.09       10.88     17.74 o 
  -4   6   2      148.01      125.74     13.90 o 
  -3   6   2      110.56       98.31      9.15 o 
  -2   6   2       80.08       97.63      5.81 o 
  -1   6   2      185.93      176.72      8.40 o 
   0   6   2     1123.80      929.11     74.56 o 
   1   6   2      534.27      503.15      9.23 o 
   2   6   2     4541.50     4913.62     36.35 o 
   3   6   2        1.36       -0.59      7.67 o 
   4   6   2       86.57       88.22     13.51 o 
   5   6   2       10.91        2.04     21.36 o 
  -5   7   2       40.39       45.58     18.81 o 
  -4   7   2      662.97      684.51     22.11 o 
  -3   7   2      224.77      254.20     12.46 o 
  -2   7   2      582.25      577.16      8.65 o 
  -1   7   2     3738.21     3792.19     39.67 o 
   0   7   2      661.98      718.16     12.38 o 
   1   7   2      541.62      631.98     32.07 o 
   2   7   2        0.09        2.63     10.45 o 
   3   7   2       51.94       73.97      9.93 o 
   4   7   2       40.31       52.08     13.81 o 
   5   7   2       14.13       -9.22     28.22 o 
  -5   8   2        0.06      -18.69     18.69 o 
  -4   8   2      117.95      130.92     18.56 o 
  -3   8   2       20.38       26.58     15.26 o 
  -2   8   2     1954.20     1976.73     31.26 o 
  -1   8   2      907.03      951.76     14.07 o 
   0   8   2        6.29       -0.58      4.79 o 
   1   8   2      743.26      873.74     53.88 o 
   2   8   2        0.63       -2.86     10.08 o 
   3   8   2       14.89       11.44      9.95 o 
   4   8   2      815.02      861.52     19.47 o 
   5   8   2        6.34       11.30     18.64 o 
  -5   9   2       47.76       32.49     18.50 o 
  -4   9   2      124.36      112.91     18.18 o 
  -3   9   2       16.93        3.22     16.22 o 
  -2   9   2     1106.68     1154.04     14.29 o 
  -1   9   2      160.80      173.97      9.48 o 
   0   9   2       25.57       11.49      4.62 o 
   1   9   2      265.85      264.80     23.82 o 
   2   9   2        0.49        2.19     11.35 o 
   3   9   2      678.16      767.84     16.60 o 
   4   9   2       68.28       61.44     14.60 o 
   5   9   2        0.11        5.21     20.40 o 
  -5  10   2       48.84       64.50     19.53 o 
  -4  10   2        0.49       -6.59     19.57 o 
  -3  10   2      657.53      654.61     20.75 o 
  -2  10   2      110.48      102.98     10.57 o 
  -1  10   2      944.44      865.68     61.29 o 
   0  10   2      524.79      608.54     39.15 o 
   1  10   2        1.60       -1.18      8.73 o 
   2  10   2      569.53      614.49     14.60 o 
   3  10   2       64.59       91.75     12.99 o 
   4  10   2       24.28       10.75     18.87 o 
   5  10   2       14.76       16.37     21.51 o 
  -5  11   2        5.69      -22.07     22.07 o 
  -4  11   2       36.00       41.93     19.61 o 
  -3  11   2       97.55      112.63     18.32 o 
  -2  11   2       86.60       78.55     10.88 o 
  -1  11   2      100.35       84.18     13.08 o 
   0  11   2       17.02       51.69     34.45 o 
   1  11   2      810.38      762.21     44.10 o 
   2  11   2       62.98       69.69     15.04 o 
   3  11   2       19.99        8.92     13.22 o 
   4  11   2        0.90       -8.04     19.53 o 
   5  11   2       64.23       96.49     21.81 o 
  -4  12   2        5.70       14.63     19.05 o 
  -3  12   2      147.22      170.28     19.01 o 
  -2  12   2      226.41      217.84     13.75 o 
  -1  12   2      556.75      567.66     16.02 o 
   0  12   2      516.64      529.32     65.89 o 
   1  12   2      207.50      213.58     16.64 o 
   2  12   2       85.14      101.06     16.83 o 
   3  12   2        1.35       -2.77     13.74 o 
   4  12   2        1.98       11.34     18.04 o 
  -4  13   2       16.86       14.02     20.21 o 
  -3  13   2        2.64       16.57     23.51 o 
  -2  13   2      245.24      195.59     26.33 o 
  -1  13   2      643.72      654.43     37.04 o 
   0  13   2      777.99      768.13     50.91 o 
   1  13   2        1.90       11.60     15.47 o 
   2  13   2        0.56       -0.62     15.91 o 
   3  13   2       48.99       52.00     15.66 o 
   4  13   2       37.88       59.41     19.61 o 
  -4  14   2        5.58        7.00     30.86 o 
  -3  14   2       37.23       13.42     25.95 o 
  -2  14   2      441.85      381.23     26.12 o 
  -1  14   2      271.57      276.12     16.77 o 
   0  14   2      407.31      449.17     35.23 o 
   1  14   2        0.15        6.03     15.07 o 
   2  14   2      130.12      144.99     18.37 o 
   3  14   2       42.81       51.56     18.26 o 
   4  14   2       56.28       47.92     27.63 o 
  -4  15   2       33.29       51.70     31.80 o 
  -3  15   2       16.72       18.37     28.52 o 
  -2  15   2      249.12      246.44     28.16 o 
  -1  15   2      487.16      489.24     23.91 o 
   0  15   2        3.06       -5.28     15.03 o 
   1  15   2       44.02       43.63     17.64 o 
   2  15   2        9.95       10.30     16.36 o 
   3  15   2        9.41       14.76     17.74 o 
   4  15   2        0.03       19.80     24.28 o 
  -3  16   2       18.76       22.55     30.63 o 
  -2  16   2       89.51      110.26     28.62 o 
  -1  16   2      190.82      197.20     19.30 o 
   0  16   2       29.81       23.23     20.53 o 
   1  16   2        1.97        2.21     17.62 o 
   2  16   2      186.99      152.58     20.32 o 
   3  16   2       14.81        0.85     18.66 o 
  -3  17   2        4.76       12.50     31.21 o 
  -2  17   2       29.48       42.24     27.09 o 
  -1  17   2        0.27        8.20     15.93 o 
   0  17   2       16.35       23.39     21.43 o 
   1  17   2      307.80      338.12     20.19 o 
   2  17   2        5.34        5.96     16.73 o 
   3  17   2       48.57       52.95     19.15 o 
  -2  18   2        0.02       12.88     24.10 o 
  -1  18   2        6.48        5.73     16.92 o 
   0  18   2        0.15        1.69     22.72 o 
   1  18   2       17.00        9.70     23.86 o 
   2  18   2       31.02       42.61     18.43 o 
  -2  19   2        0.06       11.77     21.75 o 
  -1  19   2      178.49      187.23     18.66 o 
   0  19   2        0.02       10.02     24.87 o 
   1  19   2       25.36       25.50     23.34 o 
   2  19   2        1.75        9.81     17.46 o 
  -1  20   2        3.74        7.02     20.89 o 
   0  20   2       64.46       62.76     25.35 o 
   1  20   2        3.55       -7.57     23.55 o 
  -5   0   3        0.27       -0.43     29.38 o 
  -3   0   3        3.91       -7.88     20.75 o 
  -1   0   3     4789.20     5015.49     23.93 o 
   1   0   3       28.62       37.89      7.94 o 
   3   0   3       25.68       14.58      8.71 o 
   5   0   3       90.24       80.11     20.39 o 
  -6   1   3        6.84       -2.42     16.82 o 
  -5   1   3        2.57        1.15     19.53 o 
  -4   1   3      588.23      558.28     19.99 o 
  -3   1   3     1283.50     1290.67     20.98 o 
  -2   1   3     4259.94     4085.29     33.26 o 
  -1   1   3      564.25      529.95     11.80 o 
   0   1   3       10.02        9.75      6.93 o 
   1   1   3     4503.25     4248.50     24.30 o 
   2   1   3      550.17      545.58      7.07 o 
   3   1   3      169.05      175.64      8.92 o 
   4   1   3       24.01       12.36     11.98 o 
   5   1   3      211.27      227.30     14.86 o 
  -5   2   3      123.06      144.79     19.67 o 
  -4   2   3      165.05      198.20     21.84 o 
  -3   2   3       88.05       99.95     14.98 o 
  -2   2   3      864.85      863.18     12.40 o 
  -1   2   3     2407.09     2318.39     26.03 o 
   0   2   3     2103.09     2088.69     18.44 o 
   1   2   3     1039.51     1048.86      7.83 o 
   2   2   3      636.50      651.75      8.21 o 
   3   2   3      499.65      529.42     10.78 o 
   4   2   3      599.86      615.19     23.55 o 
   5   2   3      357.41      341.82     18.07 o 
  -5   3   3        0.53       -3.50     14.43 o 
  -4   3   3      177.71      169.53     13.26 o 
  -3   3   3      977.29      946.07     13.95 o 
  -2   3   3      805.97      743.29     13.91 o 
  -1   3   3     1640.37     1631.30     20.43 o 
   0   3   3      198.32      186.24     11.04 o 
   1   3   3     3136.85     3029.27     25.52 o 
   2   3   3       66.43       73.93      7.00 o 
   3   3   3      241.11      245.95      7.45 o 
   4   3   3      102.93      137.69     13.31 o 
   5   3   3       93.79       97.10     15.06 o 
  -5   4   3      129.84      139.44     15.73 o 
  -4   4   3       42.69       38.46     13.28 o 
  -3   4   3        1.43        2.66      9.24 o 
  -2   4   3      761.84      833.43     18.89 o 
  -1   4   3      417.77      441.71     10.63 o 
   0   4   3     9749.53     9192.26     37.85 o 
   1   4   3     2071.35     2132.09     15.76 o 
   2   4   3       16.61       31.79      7.48 o 
   3   4   3      474.06      465.83      8.38 o 
   4   4   3      425.60      438.81     13.16 o 
   5   4   3       52.44       36.85     15.03 o 
  -5   5   3        0.18        6.47     13.86 o 
  -4   5   3      315.17      302.55     14.60 o 
  -3   5   3      371.13      355.96     12.93 o 
  -2   5   3       77.34       85.61      6.00 o 
  -1   5   3       33.28       41.58      9.32 o 
   0   5   3     1319.68     1207.16     34.54 o 
   1   5   3      254.64      262.89     11.79 o 
   2   5   3      593.85      747.80     60.56 o 
   3   5   3      483.93      488.49     10.58 o 
   4   5   3       35.31       52.10     11.38 o 
   5   5   3        1.07        8.47     20.30 o 
  -5   6   3       89.19      105.65     20.03 o 
  -4   6   3      339.18      331.69     14.49 o 
  -3   6   3      750.23      739.18     14.56 o 
  -2   6   3     1891.36     1945.35     14.53 o 
  -1   6   3       95.61       89.25      8.11 o 
   0   6   3      808.90      844.51     29.82 o 
   1   6   3       56.60       41.18      5.51 o 
   2   6   3      794.23      829.24     26.84 o 
   3   6   3       24.80       21.86      9.42 o 
   4   6   3      735.40      729.86     17.87 o 
   5   6   3       28.03       27.99     19.79 o 
  -5   7   3       45.75       51.45     19.87 o 
  -4   7   3        9.77        9.17     17.15 o 
  -3   7   3      478.04      503.44     13.69 o 
  -2   7   3      323.67      328.83      6.93 o 
  -1   7   3     1278.41     1257.19     13.82 o 
   0   7   3      384.98      392.03     11.73 o 
   1   7   3     1760.31     1632.98     91.73 o 
   2   7   3      391.24      376.11     19.98 o 
   3   7   3      931.85      947.76     13.37 o 
   4   7   3       48.90       46.30     14.01 o 
   5   7   3       61.78       50.67     23.25 o 
  -5   8   3       42.62       27.55     25.75 o 
  -4   8   3      105.43       79.97     19.73 o 
  -3   8   3       12.22        6.24     15.81 o 
  -2   8   3      111.78      125.75      7.51 o 
  -1   8   3     4030.82     3785.61     52.28 o 
   0   8   3       55.17       51.42      6.05 o 
   1   8   3     1574.87     1503.26     92.60 o 
   2   8   3       82.94       75.00     13.54 o 
   3   8   3        3.84       -2.14     11.19 o 
   4   8   3      195.84      190.75     15.78 o 
   5   8   3        8.58        9.81     23.09 o 
  -5   9   3       27.72       39.70     17.28 o 
  -4   9   3      173.32      170.94     19.44 o 
  -3   9   3        8.28        0.57     16.77 o 
  -2   9   3      117.21      136.86     10.04 o 
  -1   9   3      927.07      928.59     24.10 o 
   0   9   3      108.41       95.44     12.43 o 
   1   9   3      199.61      170.84     14.45 o 
   2   9   3      481.04      512.92     16.92 o 
   3   9   3        3.16       -6.94     11.47 o 
   4   9   3       20.22       25.16     14.78 o 
   5   9   3       58.98       71.43     18.33 o 
  -5  10   3      125.19      131.75     19.75 o 
  -4  10   3       57.27       78.23     18.11 o 
  -3  10   3       83.86       92.42     18.25 o 
  -2  10   3       38.82       42.55     13.93 o 
  -1  10   3     1122.38     1011.64     56.28 o 
   0  10   3     1174.30     1231.19     30.37 o 
   1  10   3      785.85      695.32     49.41 o 
   2  10   3      127.34      138.98     15.08 o 
   3  10   3       17.06        8.21     14.54 o 
   4  10   3       96.53      117.48     16.09 o 
   5  10   3       13.96      -13.51     21.39 o 
  -5  11   3        2.66       -2.64     20.26 o 
  -4  11   3      155.46      184.63     21.47 o 
  -3  11   3      119.41      142.00     17.86 o 
  -2  11   3      489.44      501.68     21.68 o 
  -1  11   3       31.33       34.89     19.22 o 
   0  11   3      149.11      146.83     13.28 o 
   1  11   3      136.52      162.42     15.28 o 
   2  11   3        4.91       12.02     15.70 o 
   3  11   3       19.20       15.15     15.67 o 
   4  11   3        2.90        3.73     17.43 o 
   5  11   3       16.21       25.16     22.90 o 
  -4  12   3        7.88        5.83     21.02 o 
  -3  12   3       36.87       34.70     23.51 o 
  -2  12   3       34.20       36.74     12.51 o 
  -1  12   3       11.44       18.47     13.07 o 
   0  12   3      702.47      927.94     84.38 o 
   1  12   3        9.91        7.88     14.81 o 
   2  12   3      623.95      644.46     19.77 o 
   3  12   3        6.46       -1.81     16.73 o 
   4  12   3       13.37       -1.51     26.03 o 
  -4  13   3        1.20       -8.76     21.31 o 
  -3  13   3      195.86      196.91     25.62 o 
  -2  13   3      219.05      180.11     26.26 o 
  -1  13   3       10.81        4.90     14.48 o 
   0  13   3      112.94      129.30     21.58 o 
   1  13   3       85.82       77.14     16.09 o 
   2  13   3      226.16      214.24     17.60 o 
   3  13   3      268.13      227.79     17.93 o 
   4  13   3       17.10       11.90     25.83 o 
  -4  14   3       51.76       25.36     29.83 o 
  -3  14   3        6.55        5.99     25.85 o 
  -2  14   3        0.03       -2.25     25.20 o 
  -1  14   3      157.47      160.37     16.31 o 
   0  14   3        0.29       -6.31     14.32 o 
   1  14   3       93.88      100.53     16.84 o 
   2  14   3       18.49       12.30     17.59 o 
   3  14   3       32.00       22.82     17.07 o 
   4  14   3       19.57       23.44     21.83 o 
  -4  15   3       15.29       22.29     30.24 o 
  -3  15   3       42.79       24.77     28.60 o 
  -2  15   3        2.05        9.60     21.77 o 
  -1  15   3      485.46      485.18     17.97 o 
   0  15   3       45.90       41.28     13.24 o 
   1  15   3      442.62      427.99     26.37 o 
   2  15   3        8.50        2.94     16.74 o 
   3  15   3       38.15       45.47     19.42 o 
   4  15   3       13.85       27.93     27.46 o 
  -3  16   3      142.92      152.56     29.05 o 
  -2  16   3        0.04        7.21     27.03 o 
  -1  16   3       87.16       75.41     16.07 o 
   0  16   3      283.82      288.26     26.29 o 
   1  16   3        0.12       -1.83     25.77 o 
   2  16   3        2.44        1.31     17.47 o 
   3  16   3       37.57       37.48     17.99 o 
  -3  17   3       24.85       40.19     24.24 o 
  -2  17   3        3.23        5.39     25.08 o 
  -1  17   3       34.36       44.20     15.65 o 
   0  17   3       25.21       28.17     21.60 o 
   1  17   3        2.22       -0.91     21.55 o 
   2  17   3        2.92       10.23     17.34 o 
   3  17   3       84.43       74.99     18.79 o 
  -2  18   3       91.63      127.87     27.77 o 
  -1  18   3        8.45       -6.01     16.50 o 
   0  18   3        5.07       10.49     24.34 o 
   1  18   3       27.56        5.97     25.53 o 
   2  18   3      149.75      184.58     22.19 o 
  -2  19   3      106.86      149.33     32.37 o 
  -1  19   3        3.84      -15.25     15.25 o 
   0  19   3       31.91       35.01     25.97 o 
   1  19   3       12.43       23.22     28.57 o 
   2  19   3        3.41      -10.49     27.88 o 
  -1  20   3        9.28       10.67     22.95 o 
   0  20   3      110.73      103.57     25.56 o 
   1  20   3        2.85       -5.49     27.75 o 
  -4   0   4       54.61       48.56     24.23 o 
  -2   0   4      927.02      857.87     22.46 o 
   0   0   4      490.92      514.83     12.79 o 
   2   0   4     3174.89     3137.79     20.70 o 
   4   0   4      698.50      657.11     25.25 o 
  -5   1   4       55.37       58.08     17.90 o 
  -4   1   4      178.48      173.47     17.92 o 
  -3   1   4        5.52       10.37     13.96 o 
  -2   1   4      154.64      174.11      8.49 o 
  -1   1   4     2348.05     2167.90     14.43 o 
   0   1   4     7170.22     7051.23     22.79 o 
   1   1   4        0.56        3.35      6.77 o 
   2   1   4       99.70       91.38      5.20 o 
   3   1   4       29.03       25.83      8.78 o 
   4   1   4      422.97      415.58     16.87 o 
   5   1   4       48.87       24.28     19.55 o 
  -5   2   4       15.23        2.17     13.16 o 
  -4   2   4        0.64        1.62     17.24 o 
  -3   2   4      470.61      416.38     26.12 o 
  -2   2   4      122.21      122.93      8.05 o 
  -1   2   4      345.02      402.20     12.71 o 
   0   2   4     6374.79     6119.26     67.33 o 
   1   2   4       30.52       34.23      6.84 o 
   2   2   4      354.61      341.36      7.75 o 
   3   2   4        1.17        2.37      9.38 o 
   4   2   4       74.78       85.50     15.11 o 
   5   2   4        6.88        1.85     16.21 o 
  -5   3   4        2.31       -0.10     13.53 o 
  -4   3   4       10.76       17.83     16.31 o 
  -3   3   4     1188.98     1097.62     54.86 o 
  -2   3   4     3450.19     3388.30     23.18 o 
  -1   3   4      538.46      583.94     14.76 o 
   0   3   4      266.13      260.50      7.32 o 
   1   3   4      600.04      607.28     11.78 o 
   2   3   4      477.50      485.20      8.73 o 
   3   3   4      408.97      418.50      9.40 o 
   4   3   4        1.85       -9.94     15.56 o 
   5   3   4      125.75      137.84     20.37 o 
  -5   4   4      254.46      278.28     15.40 o 
  -4   4   4        0.81        5.87     12.15 o 
  -3   4   4       37.20       37.60     13.78 o 
  -2   4   4      222.79      210.44     10.01 o 
  -1   4   4     2706.47     2761.08     17.91 o 
   0   4   4     5518.22     5271.81     32.15 o 
   1   4   4      629.62      603.05     12.12 o 
   2   4   4     2659.95     2688.11     21.03 o 
   3   4   4       36.77       30.48      8.11 o 
   4   4   4       31.46       42.45     19.50 o 
   5   4   4      118.18      159.83     35.34 o 
  -5   5   4       80.05       86.25     14.30 o 
  -4   5   4      527.38      521.34     26.20 o 
  -3   5   4      425.39      377.96     16.26 o 
  -2   5   4      336.93      374.41      6.50 o 
  -1   5   4      824.27      889.59     54.16 o 
   0   5   4      293.13      305.35     16.22 o 
   1   5   4     1270.91      936.77    147.91 o 
   2   5   4      230.35      196.77     11.50 o 
   3   5   4     1946.67     1839.48     26.57 o 
   4   5   4      113.67      106.15     12.94 o 
   5   5   4       52.31       34.53     28.86 o 
  -5   6   4        5.64       11.87     19.20 o 
  -4   6   4        0.35        6.58     13.44 o 
  -3   6   4      812.34      775.15     31.06 o 
  -2   6   4     1294.44     1176.63     26.62 o 
  -1   6   4       70.24       79.42     10.58 o 
   0   6   4      264.43      252.99     15.28 o 
   1   6   4      278.41      235.80     31.27 o 
   2   6   4     2479.69     2544.75     21.40 o 
   3   6   4        6.15       17.96      9.65 o 
   4   6   4      340.02      277.80     17.77 o 
   5   6   4       18.99       23.98     25.25 o 
  -5   7   4        0.38        3.59     21.42 o 
  -4   7   4      378.65      349.17     32.89 o 
  -3   7   4      184.03      174.56     11.95 o 
  -2   7   4      331.50      333.77      8.85 o 
  -1   7   4      518.06      539.88     13.01 o 
   0   7   4       58.09       62.02      9.36 o 
   1   7   4      765.07      703.61     80.00 o 
   2   7   4      871.04      810.98     21.13 o 
   3   7   4      399.42      398.27     12.83 o 
   4   7   4       60.93       51.13     15.31 o 
   5   7   4       40.11       31.53     26.63 o 
  -5   8   4        6.68        7.21     20.32 o 
  -4   8   4      446.91      466.98     20.99 o 
  -3   8   4      165.23      149.65     17.39 o 
  -2   8   4      104.55      109.70      8.22 o 
  -1   8   4        3.54       -3.11      8.55 o 
   0   8   4      706.99      689.82     11.40 o 
   1   8   4      757.22      709.03     83.07 o 
   2   8   4      334.50      326.21     14.40 o 
   3   8   4      863.93      786.96     17.09 o 
   4   8   4      224.97      285.88     27.31 o 
   5   8   4       22.65       32.80     24.32 o 
  -5   9   4       36.26       65.41     19.51 o 
  -4   9   4       59.32       75.94     20.64 o 
  -3   9   4      164.13      180.34     17.74 o 
  -2   9   4        1.02       -1.25      9.81 o 
  -1   9   4      446.36      459.98     21.27 o 
   0   9   4      939.44      844.91     65.15 o 
   1   9   4     1687.64     1465.65    144.79 o 
   2   9   4        7.75       -3.73     13.45 o 
   3   9   4       17.40       22.30     13.63 o 
   4   9   4        0.02       -7.00     17.54 o 
   5   9   4       13.64       32.21     29.47 o 
  -5  10   4       62.86       86.48     22.34 o 
  -4  10   4       49.11       52.60     21.56 o 
  -3  10   4      285.37      272.53     18.11 o 
  -2  10   4      639.06      643.34     22.31 o 
  -1  10   4      586.99      557.18     40.61 o 
   0  10   4       32.20       32.73     10.80 o 
   1  10   4        4.65        3.12     19.57 o 
   2  10   4      139.27      150.03     25.86 o 
   3  10   4      152.86      150.33     15.89 o 
   4  10   4        1.94        2.70     18.14 o 
   5  10   4        0.02      -13.55     21.18 o 
  -4  11   4       24.67        2.63     18.95 o 
  -3  11   4      293.78      270.06     28.96 o 
  -2  11   4        0.19       -0.96     10.57 o 
  -1  11   4        8.98        2.48     11.65 o 
   0  11   4      379.05      369.06     13.50 o 
   1  11   4      820.47      786.15     27.10 o 
   2  11   4       57.91       49.24     15.44 o 
   3  11   4      509.38      536.99     21.63 o 
   4  11   4       20.34       10.67     17.75 o 
  -4  12   4       17.52       21.43     19.42 o 
  -3  12   4        8.45        8.09     18.03 o 
  -2  12   4       21.93       35.32     12.76 o 
  -1  12   4       24.63       24.39     13.44 o 
   0  12   4      103.08      102.47     13.80 o 
   1  12   4      880.61      859.63     27.83 o 
   2  12   4        0.18        2.43     14.61 o 
   3  12   4       21.23       12.05     15.26 o 
   4  12   4       31.04       12.08     18.19 o 
  -4  13   4      183.17      230.47     35.12 o 
  -3  13   4       56.42       47.34     24.42 o 
  -2  13   4      144.98      125.50     13.52 o 
  -1  13   4      456.50      463.81     40.64 o 
   0  13   4       18.84       19.48     12.88 o 
   1  13   4      474.97      455.63     25.10 o 
   2  13   4        0.00        4.78     16.25 o 
   3  13   4       35.95       52.87     18.43 o 
   4  13   4        4.69       -8.64     25.47 o 
  -4  14   4        1.43       -8.31     25.27 o 
  -3  14   4       17.37       35.25     27.12 o 
  -2  14   4      309.37      301.03     27.01 o 
  -1  14   4      161.54      165.77     26.15 o 
   0  14   4     1158.91      990.03     68.52 o 
   1  14   4       87.43       89.24     22.00 o 
   2  14   4       35.76       35.29     16.25 o 
   3  14   4       12.02        3.86     17.18 o 
   4  14   4       95.35       76.17     28.35 o 
  -3  15   4        2.38       -9.10     26.95 o 
  -2  15   4       23.81       40.68     22.00 o 
  -1  15   4      117.68      106.98     16.30 o 
   0  15   4      537.61      534.35     26.62 o 
   1  15   4       14.46        4.17     21.84 o 
   2  15   4        0.02       -2.90     15.73 o 
   3  15   4        0.12        2.16     18.53 o 
  -3  16   4        0.49       18.99     25.21 o 
  -2  16   4       13.81       13.44     26.64 o 
  -1  16   4      300.67      302.15     23.75 o 
   0  16   4       47.82       25.67     23.78 o 
   1  16   4       18.40        2.44     25.45 o 
   2  16   4      279.73      302.89     20.35 o 
   3  16   4        7.44       20.43     17.23 o 
  -3  17   4        5.95        8.62     31.04 o 
  -2  17   4       76.06       68.34     24.32 o 
  -1  17   4       17.34       10.63     15.23 o 
   0  17   4        9.28        4.96     21.83 o 
   1  17   4        5.43       -2.03     22.54 o 
   2  17   4       13.36       13.68     27.52 o 
   3  17   4        6.88       -8.12     19.23 o 
  -2  18   4        7.86       15.41     30.22 o 
  -1  18   4        0.07        2.57     16.08 o 
   0  18   4      312.29      295.03     27.74 o 
   1  18   4       10.29       23.64     25.75 o 
   2  18   4        0.07        4.36     22.44 o 
  -2  19   4       17.43       31.30     25.12 o 
  -1  19   4       43.27       33.66     24.08 o 
   0  19   4       16.32       17.81     20.61 o 
   1  19   4      134.80       99.59     21.50 o 
   0  20   4       54.24       61.16     27.42 o 
  -5   0   5       84.26      103.54     26.22 o 
  -3   0   5     2609.85     2264.02     35.04 o 
  -1   0   5       83.25       87.90     12.16 o 
   1   0   5      561.92      629.27     12.05 o 
   3   0   5      284.59      295.84     26.60 o 
   5   0   5       87.04       35.96     26.10 o 
  -5   1   5       40.37       34.95     18.75 o 
  -4   1   5      130.10      139.99     16.63 o 
  -3   1   5      227.39      205.45     15.20 o 
  -2   1   5      453.90      405.02     14.22 o 
  -1   1   5      197.33      169.82     10.01 o 
   0   1   5     2499.57     2437.01     22.05 o 
   1   1   5      346.72      308.13      8.93 o 
   2   1   5      234.28      225.77      7.26 o 
   3   1   5      273.47      268.61     10.43 o 
   4   1   5      216.93      245.75     21.31 o 
   5   1   5      150.67      197.34     24.70 o 
  -5   2   5      180.10      161.76     20.44 o 
  -4   2   5        0.21        4.71     16.51 o 
  -3   2   5       23.07       13.02     14.22 o 
  -2   2   5        0.18        2.66      7.83 o 
  -1   2   5     2737.43     2598.13     23.91 o 
   0   2   5     2590.10     2461.58     14.13 o 
   1   2   5       91.49       99.01      7.76 o 
   2   2   5      406.95      401.72      8.32 o 
   3   2   5      210.60      197.97     10.36 o 
   4   2   5      236.28      255.52     20.05 o 
   5   2   5       88.98       98.03     22.99 o 
  -5   3   5       85.13       71.00     14.67 o 
  -4   3   5     1149.25     1140.70     24.24 o 
  -3   3   5       32.44       30.59     14.21 o 
  -2   3   5      128.59      127.46      8.41 o 
  -1   3   5     4072.60     4364.48     30.07 o 
   0   3   5     3705.90     3791.62     66.66 o 
   1   3   5      148.66      127.46      8.23 o 
   2   3   5       37.23       29.85      6.69 o 
   3   3   5       95.21       98.46      8.07 o 
   4   3   5        9.87        2.33     18.65 o 
   5   3   5       19.16       27.43     20.73 o 
  -5   4   5       46.35       46.51     13.28 o 
  -4   4   5       15.50       32.51     16.09 o 
  -3   4   5      292.98      266.92     18.02 o 
  -2   4   5      580.86      533.27     10.22 o 
  -1   4   5        0.24       12.13     12.28 o 
   0   4   5       77.93       63.62      7.24 o 
   1   4   5     1215.72     1261.48     15.18 o 
   2   4   5      315.26      299.95      9.90 o 
   3   4   5      479.43      484.08     10.32 o 
   4   4   5      576.27      565.43     38.42 o 
   5   4   5       22.75       28.70     26.95 o 
  -5   5   5       45.81       58.12     14.98 o 
  -4   5   5       86.89       98.27     14.83 o 
  -3   5   5        3.54       -0.42     13.41 o 
  -2   5   5     2835.32     2840.89     37.00 o 
  -1   5   5      943.38      983.49     14.50 o 
   0   5   5       11.52       13.23     15.37 o 
   1   5   5     3336.09     3428.41     35.37 o 
   2   5   5       38.23       38.11      9.75 o 
   3   5   5      144.15      150.59      9.51 o 
   4   5   5        8.23       -0.21     14.62 o 
   5   5   5        9.17       -9.80     31.70 o 
  -5   6   5       19.67        0.63     19.69 o 
  -4   6   5      126.44      126.65     22.84 o 
  -3   6   5      554.04      479.51     27.05 o 
  -2   6   5       56.35       38.28      8.35 o 
  -1   6   5      121.01      109.81     11.30 o 
   0   6   5       36.86        5.68     16.26 o 
   1   6   5      232.96      224.47     17.97 o 
   2   6   5     1007.34     1017.46     40.90 o 
   3   6   5       39.39       28.91     10.00 o 
   4   6   5      184.28      184.35     21.58 o 
   5   6   5       33.10       38.97     34.15 o 
  -5   7   5        0.00       -0.82     20.64 o 
  -4   7   5        9.06        3.80     18.32 o 
  -3   7   5      277.83      275.24     17.01 o 
  -2   7   5       24.05       22.16      8.64 o 
  -1   7   5     1331.66     1355.41     31.24 o 
   0   7   5     3394.14     3139.03     31.55 o 
   1   7   5      446.06      341.27     65.26 o 
   2   7   5       84.07       89.63     12.31 o 
   3   7   5     1457.90     1349.86     16.69 o 
   4   7   5       80.61       78.06     15.24 o 
   5   7   5      111.17      117.40     34.37 o 
  -5   8   5      141.72      154.41     21.32 o 
  -4   8   5       12.46       10.16     19.74 o 
  -3   8   5      335.00      360.38     19.09 o 
  -2   8   5      143.59      154.63      8.46 o 
  -1   8   5      115.99      136.70      9.78 o 
   0   8   5      388.58      421.08     12.39 o 
   1   8   5       92.52       82.12      7.21 o 
   2   8   5      305.93      301.90     14.65 o 
   3   8   5      783.11      773.90     17.76 o 
   4   8   5      200.24      188.90     18.49 o 
   5   8   5        0.20       -5.47     32.84 o 
  -5   9   5        5.56        8.11     20.70 o 
  -4   9   5       42.81       27.39     18.90 o 
  -3   9   5        0.10       -3.75     16.87 o 
  -2   9   5       73.91       60.62     10.43 o 
  -1   9   5        4.47        5.22      9.15 o 
   0   9   5     2114.84     1976.13     77.23 o 
   1   9   5     1037.88     1008.10     25.78 o 
   2   9   5       21.10       22.29     13.32 o 
   3   9   5       98.17       99.99     14.14 o 
   4   9   5       76.30       35.04     15.90 o 
   5   9   5       28.23       30.16     27.56 o 
  -5  10   5        7.35        9.17     22.39 o 
  -4  10   5        0.15       -7.56     18.34 o 
  -3  10   5       17.63        6.95     17.15 o 
  -2  10   5      170.71      154.69     11.58 o 
  -1  10   5        0.06       -1.23      8.63 o 
   0  10   5      560.44      550.09     14.29 o 
   1  10   5      920.31      892.29     25.67 o 
   2  10   5      883.15      921.56     33.54 o 
   3  10   5      155.49      156.46     15.09 o 
   4  10   5       42.73       41.66     18.11 o 
   5  10   5        1.63      -10.99     33.64 o 
  -4  11   5       91.90      103.04     20.92 o 
  -3  11   5      153.71      164.62     19.23 o 
  -2  11   5      593.12      606.79     14.10 o 
  -1  11   5       39.62       40.80     12.26 o 
   0  11   5       72.48       79.88     12.13 o 
   1  11   5       22.33       21.68     20.42 o 
   2  11   5      438.52      424.58     18.41 o 
   3  11   5       24.25       31.88     14.61 o 
   4  11   5        5.78        3.76     16.05 o 
  -4  12   5        1.80      -11.60     18.67 o 
  -3  12   5      103.11      118.80     26.97 o 
  -2  12   5     1237.86     1035.49    164.93 o 
  -1  12   5      189.34      176.80     14.79 o 
   0  12   5      396.95      402.56     14.75 o 
   1  12   5       17.30       12.09     20.34 o 
   2  12   5       94.46       97.08     16.58 o 
   3  12   5        2.28        1.06     16.42 o 
   4  12   5      100.00      101.01     17.41 o 
  -4  13   5        0.12        9.62     21.54 o 
  -3  13   5       19.34       20.74     22.59 o 
  -2  13   5       16.98       12.40     12.80 o 
  -1  13   5      338.08      331.85     15.71 o 
   0  13   5      118.90       95.31     12.45 o 
   1  13   5      100.91       89.42     23.27 o 
   2  13   5      170.14      139.57     24.48 o 
   3  13   5       41.71       64.22     16.95 o 
   4  13   5       25.26       19.56     18.18 o 
  -4  14   5       36.98       28.99     29.85 o 
  -3  14   5       29.50       13.10     26.92 o 
  -2  14   5       42.25       64.57     24.36 o 
  -1  14   5       20.11       26.67     14.37 o 
   0  14   5       33.96       35.47     22.48 o 
   1  14   5      188.32      153.60     25.05 o 
   2  14   5      506.31      464.53     25.75 o 
   3  14   5       28.52       19.76     17.98 o 
   4  14   5       12.09        1.04     19.19 o 
  -3  15   5       17.99       27.79     26.44 o 
  -2  15   5       98.79      103.88     22.02 o 
  -1  15   5      344.46      332.54     24.30 o 
   0  15   5        0.01      -10.09     23.38 o 
   1  15   5      192.20      183.52     25.59 o 
   2  15   5        0.37       -6.35     21.17 o 
   3  15   5       22.59       -1.28     18.03 o 
  -3  16   5      386.33      414.65     33.39 o 
  -2  16   5       73.62       50.99     24.87 o 
  -1  16   5        0.03       -2.53     15.37 o 
   0  16   5       90.03       68.77     24.17 o 
   1  16   5       74.25       48.58     25.05 o 
   2  16   5        6.30       -2.58     21.08 o 
   3  16   5        4.31       -0.77     18.36 o 
  -3  17   5       12.66       14.01     25.15 o 
  -2  17   5      199.19      252.52     30.82 o 
  -1  17   5      142.81      144.62     19.22 o 
   0  17   5       50.10       38.55     22.42 o 
   1  17   5        0.21      -12.62     25.30 o 
   2  17   5        0.06        8.43     26.30 o 
   3  17   5       90.70       99.50     29.68 o 
  -2  18   5       66.23       57.25     24.80 o 
  -1  18   5        4.77       17.87     18.44 o 
   0  18   5        0.03       -1.29     21.41 o 
   1  18   5        8.55        5.35     20.81 o 
   2  18   5       52.05       60.46     29.48 o 
  -1  19   5        0.12      -24.05     24.05 o 
   0  19   5        2.21       -5.24     26.13 o 
   1  19   5       35.05       33.66     28.69 o 
  -4   0   6       37.03       17.88     22.00 o 
  -2   0   6      737.29      700.78     13.53 o 
   0   0   6     4524.92     4339.02     31.79 o 
   2   0   6        9.92       15.92     10.18 o 
   4   0   6      435.71      414.10     32.29 o 
  -5   1   6        1.75       -0.12     19.76 o 
  -4   1   6      313.58      294.95     19.63 o 
  -3   1   6      137.83      120.81     15.47 o 
  -2   1   6     1171.58     1096.23     18.45 o 
  -1   1   6     1737.26     1716.30     15.96 o 
   0   1   6     1597.59     1583.93     15.35 o 
   1   1   6      690.57      615.77     10.37 o 
   2   1   6      936.82      992.14     20.80 o 
   3   1   6      516.01      554.15     21.38 o 
   4   1   6        2.76       -5.58     19.57 o 
   5   1   6      104.61      110.79     21.08 o 
  -5   2   6      107.50      125.99     20.86 o 
  -4   2   6        7.90       14.99     16.88 o 
  -3   2   6      135.85      142.62     15.68 o 
  -2   2   6      200.63      185.10     11.30 o 
  -1   2   6       23.10       27.21      9.24 o 
   0   2   6     4973.33     5311.53     42.25 o 
   1   2   6      113.95      109.86      8.36 o 
   2   2   6        0.34       -0.62      7.14 o 
   3   2   6      134.71      140.54     17.92 o 
   4   2   6      110.48      128.36     22.30 o 
   5   2   6       25.31       34.58     22.94 o 
  -5   3   6       30.67       32.69     20.29 o 
  -4   3   6      526.48      463.40     19.51 o 
  -3   3   6      181.69      167.26     16.02 o 
  -2   3   6      150.88      174.41     11.17 o 
  -1   3   6      617.23      633.08     17.98 o 
   0   3   6      145.11      137.06      7.02 o 
   1   3   6     3977.46     3920.04     18.56 o 
   2   3   6       59.98       47.48      7.44 o 
   3   3   6        0.20       -2.43     10.07 o 
   4   3   6        3.63       -2.65     20.16 o 
   5   3   6       50.60       68.80     22.03 o 
  -5   4   6       22.47        4.98     14.05 o 
  -4   4   6        5.37        7.85     16.22 o 
  -3   4   6      646.80      607.01     23.14 o 
  -2   4   6      364.80      351.84     12.74 o 
  -1   4   6     6979.93     6825.71     40.58 o 
   0   4   6     1204.17     1260.89     19.62 o 
   1   4   6        2.54        1.90     10.34 o 
   2   4   6        8.77        6.14     11.78 o 
   3   4   6        7.22        1.40     10.70 o 
   4   4   6       10.02       12.41     18.40 o 
   5   4   6        2.47       -5.64     32.80 o 
  -5   5   6       47.80       69.38     15.09 o 
  -4   5   6      531.86      489.11     20.34 o 
  -3   5   6      182.53      176.00     15.22 o 
  -2   5   6      199.70      172.22     11.49 o 
  -1   5   6      531.39      519.46     18.03 o 
   0   5   6      931.64     1049.40     21.96 o 
   1   5   6      504.84      502.82     33.62 o 
   2   5   6     1229.37     1296.74     18.40 o 
   3   5   6      356.18      350.12     10.53 o 
   4   5   6       14.28       31.32     21.42 o 
   5   5   6       77.71       56.06     35.45 o 
  -5   6   6       62.94       63.04     18.53 o 
  -4   6   6       62.53       68.85     13.92 o 
  -3   6   6      195.88      183.81     16.86 o 
  -2   6   6       77.70       92.22     11.86 o 
  -1   6   6      248.03      294.55     16.99 o 
   0   6   6     1633.17     1840.49     27.58 o 
   1   6   6        0.07       -2.81     17.19 o 
   2   6   6      380.18      424.26     20.15 o 
   3   6   6       43.26       42.06     10.77 o 
   4   6   6      621.05      565.48     40.04 o 
   5   6   6        0.83        9.91     33.79 o 
  -5   7   6        9.71        8.20     16.99 o 
  -4   7   6       21.39       22.53     16.95 o 
  -3   7   6      127.93      110.76     14.24 o 
  -2   7   6      750.44      756.33     22.64 o 
  -1   7   6      165.21      161.33     11.48 o 
   0   7   6      350.84      306.21     18.21 o 
   1   7   6       34.19       45.47     18.46 o 
   2   7   6       33.19       40.05     18.00 o 
   3   7   6       18.41       14.27     11.15 o 
   4   7   6       96.64       94.40     15.54 o 
   5   7   6        5.88       -7.32     34.29 o 
  -5   8   6        0.89        0.11     18.67 o 
  -4   8   6        0.09      -20.08     20.08 o 
  -3   8   6        0.13       12.18     16.15 o 
  -2   8   6       40.21       37.86     12.01 o 
  -1   8   6       17.79       11.29     11.16 o 
   0   8   6     3398.76     3318.83     35.58 o 
   1   8   6      373.58      370.35     20.89 o 
   2   8   6      833.41      845.97     23.65 o 
   3   8   6      840.57      831.43     18.41 o 
   4   8   6       22.86       22.92     15.50 o 
   5   8   6        0.31       40.01     33.99 o 
  -5   9   6       22.88       18.79     21.13 o 
  -4   9   6       69.37       69.05     18.45 o 
  -3   9   6     1113.34     1108.53     23.14 o 
  -2   9   6      244.78      235.80     15.35 o 
  -1   9   6       23.28       19.51      9.72 o 
   0   9   6      580.02      572.55     20.69 o 
   1   9   6      759.58      766.26     24.39 o 
   2   9   6       12.09       19.39     17.08 o 
   3   9   6      161.74      149.69     15.15 o 
   4   9   6        0.37       10.79     17.32 o 
   5   9   6       11.22       23.83     24.98 o 
  -4  10   6       12.42       30.67     19.47 o 
  -3  10   6       56.14       49.63     16.96 o 
  -2  10   6       91.99       96.90     11.67 o 
  -1  10   6       69.28       68.51      9.65 o 
   0  10   6       12.66       12.30     11.00 o 
   1  10   6      503.05      448.16     22.49 o 
   2  10   6        8.63        0.05     20.01 o 
   3  10   6      144.48      149.11     15.34 o 
   4  10   6       63.84       48.01     16.44 o 
  -4  11   6       19.28       13.23     19.72 o 
  -3  11   6       33.61       50.79     17.90 o 
  -2  11   6       46.28       37.99     11.32 o 
  -1  11   6     1107.61     1025.94     18.47 o 
   0  11   6      121.32      123.55     12.46 o 
   1  11   6      278.77      265.21     22.09 o 
   2  11   6       42.01       42.49     20.89 o 
   3  11   6      137.14      153.64     16.20 o 
   4  11   6        4.64        7.50     17.82 o 
  -4  12   6       15.76       23.59     21.23 o 
  -3  12   6        6.12        1.02     17.41 o 
  -2  12   6       38.69       30.08     13.09 o 
  -1  12   6     1032.63     1006.70     19.83 o 
   0  12   6       16.12       11.40     11.30 o 
   1  12   6       45.41       35.83     20.42 o 
   2  12   6      160.87      164.09     23.89 o 
   3  12   6      107.44       81.07     16.97 o 
   4  12   6      116.73      107.78     18.81 o 
  -4  13   6       96.13      135.33     20.09 o 
  -3  13   6       34.25       37.62     27.26 o 
  -2  13   6        0.48        3.96     12.61 o 
  -1  13   6      383.00      356.18     19.81 o 
   0  13   6       30.76       34.22     20.45 o 
   1  13   6      449.28      458.63     25.80 o 
   2  13   6      329.88      296.99     25.38 o 
   3  13   6       55.06       38.51     19.56 o 
   4  13   6       14.19       20.13     17.82 o 
  -4  14   6        9.20       39.74     31.50 o 
  -3  14   6        3.71       -6.32     24.96 o 
  -2  14   6      118.63      141.11     25.99 o 
  -1  14   6       49.72       46.80     14.23 o 
   0  14   6      229.13      273.15     23.90 o 
   1  14   6      109.68       96.57     27.24 o 
   2  14   6      155.28      154.45     24.99 o 
   3  14   6       14.76       29.91     23.09 o 
   4  14   6       97.30      127.91     19.09 o 
  -3  15   6        0.03        4.87     27.20 o 
  -2  15   6      113.86      119.34     26.93 o 
  -1  15   6       52.89       45.23     15.00 o 
   0  15   6      238.44      246.04     23.68 o 
   1  15   6       58.16       29.81     24.33 o 
   2  15   6       11.83       16.64     20.18 o 
   3  15   6        1.92       10.14     19.90 o 
  -3  16   6       48.51       41.97     30.08 o 
  -2  16   6        4.87       10.67     24.73 o 
  -1  16   6       12.88       15.04     14.61 o 
   0  16   6       71.56       51.72     23.61 o 
   1  16   6       20.78       14.68     24.49 o 
   2  16   6       37.47       60.49     23.83 o 
   3  16   6        0.25       14.18     24.06 o 
  -2  17   6       76.56       90.02     23.39 o 
  -1  17   6        2.98        3.42     21.24 o 
   0  17   6       61.17       48.12     24.21 o 
   1  17   6       83.20       51.93     26.58 o 
   2  17   6       46.66       26.73     22.78 o 
  -2  18   6        5.67       11.15     28.48 o 
  -1  18   6       63.19       70.67     22.25 o 
   0  18   6       60.88       53.70     23.13 o 
   1  18   6        0.01       -6.68     25.75 o 
   2  18   6       11.79       13.47     22.60 o 
  -1  19   6        8.86       11.33     19.31 o 
   0  19   6        2.01       10.28     21.74 o 
   1  19   6      116.87       95.04     21.91 o 
  -5   0   7      322.66      343.77     30.35 o 
  -3   0   7      180.57      200.03     25.57 o 
  -1   0   7     7539.71     7491.73     42.54 o 
   1   0   7      823.29      747.44     32.21 o 
   3   0   7      108.76      123.36     26.52 o 
   5   0   7       19.23        5.74     31.01 o 
  -5   1   7       12.37       16.03     18.54 o 
  -4   1   7       40.44       20.77     17.51 o 
  -3   1   7      116.80      119.41     17.19 o 
  -2   1   7     1112.97     1182.38     26.87 o 
  -1   1   7      546.70      616.73     13.23 o 
   0   1   7      894.26      931.71     39.73 o 
   1   1   7       23.67       17.99      8.26 o 
   2   1   7      159.32      161.50      8.35 o 
   3   1   7      208.09      195.54     19.60 o 
   4   1   7        4.29       16.47     22.19 o 
   5   1   7      116.83      123.66     26.76 o 
  -5   2   7       45.76       43.58     18.11 o 
  -4   2   7      288.86      227.85     17.85 o 
  -3   2   7     2858.56     2715.87     44.78 o 
  -2   2   7       81.71       84.94     11.42 o 
  -1   2   7      209.32      195.48     11.40 o 
   0   2   7     2525.62     2411.69     44.06 o 
   1   2   7       93.32      103.15      9.92 o 
   2   2   7      127.20      140.59      8.13 o 
   3   2   7       35.43       23.21     17.53 o 
   4   2   7      144.24      144.49     20.86 o 
   5   2   7       11.09       -3.65     24.36 o 
  -5   3   7        6.46       14.65     18.88 o 
  -4   3   7     1444.67     1255.13     24.18 o 
  -3   3   7      197.65      209.80     17.01 o 
  -2   3   7      185.44      210.58     12.10 o 
  -1   3   7       13.23       26.58     14.82 o 
   0   3   7     1683.17     1628.67     12.70 o 
   1   3   7        0.24       -0.47      8.63 o 
   2   3   7      271.25      265.18      8.90 o 
   3   3   7       14.40        5.03     11.06 o 
   4   3   7       12.90       23.70     20.87 o 
   5   3   7        0.53      -16.84     21.01 o 
  -5   4   7        2.80        0.53     17.72 o 
  -4   4   7      137.83      130.04     16.64 o 
  -3   4   7      161.82      176.56     17.62 o 
  -2   4   7      109.06      111.73     11.65 o 
  -1   4   7     1233.60     1224.32     22.53 o 
   0   4   7       17.79       14.06      8.05 o 
   1   4   7      820.97      836.54     11.94 o 
   2   4   7     1014.58      996.25     27.24 o 
   3   4   7       37.74       33.03     11.35 o 
   4   4   7      342.92      373.93     22.84 o 
   5   4   7        6.40       10.56     20.64 o 
  -5   5   7       46.97       53.32     15.99 o 
  -4   5   7      120.51      116.32     16.92 o 
  -3   5   7       22.90       20.08     15.55 o 
  -2   5   7     1004.47     1048.50     17.13 o 
  -1   5   7     1116.90     1112.46     22.86 o 
   0   5   7      115.39      122.26      8.34 o 
   1   5   7     1464.14     1488.84     17.95 o 
   2   5   7       25.07       23.00     13.03 o 
   3   5   7       30.57       33.08     11.67 o 
   4   5   7       37.53       30.96     19.17 o 
   5   5   7       13.37        0.17     35.69 o 
  -5   6   7        5.20       15.27     20.84 o 
  -4   6   7       31.82       23.34     16.88 o 
  -3   6   7      232.75      238.57     16.98 o 
  -2   6   7      209.10      241.28     21.32 o 
  -1   6   7     1935.80     1896.84     27.62 o 
   0   6   7     1034.70     1026.52     23.01 o 
   1   6   7      224.92      216.20     22.46 o 
   2   6   7       41.43       36.56     12.45 o 
   3   6   7      183.03      177.27     12.51 o 
   4   6   7       21.86       19.40     29.46 o 
   5   6   7        7.59       27.74     35.42 o 
  -5   7   7        1.45        1.38     21.39 o 
  -4   7   7      117.79      100.96     18.91 o 
  -3   7   7      557.81      544.71     21.94 o 
  -2   7   7      365.88      355.69     18.57 o 
  -1   7   7       24.65        6.99     16.08 o 
   0   7   7      476.50      466.05     21.20 o 
   1   7   7     1369.15     1494.01     28.38 o 
   2   7   7       23.21       20.20     18.59 o 
   3   7   7      480.13      466.70     17.24 o 
   4   7   7       37.66       31.87     25.63 o 
   5   7   7       59.58       42.09     33.85 o 
  -5   8   7      120.38       96.52     23.65 o 
  -4   8   7        0.91       12.14     19.72 o 
  -3   8   7      253.46      242.27     27.25 o 
  -2   8   7       50.22       63.98     13.01 o 
  -1   8   7       29.55       35.74     11.83 o 
   0   8   7      581.15      594.03     23.37 o 
   1   8   7     1348.91     1235.32     27.81 o 
   2   8   7       42.01       66.36     18.60 o 
   3   8   7      200.45      191.99     21.38 o 
   4   8   7       95.44       66.48     26.06 o 
   5   8   7       13.17        4.63     29.77 o 
  -4   9   7      221.16      239.75     22.61 o 
  -3   9   7       17.64       28.95     18.20 o 
  -2   9   7       35.81       29.16     13.40 o 
  -1   9   7      203.45      199.99     13.47 o 
   0   9   7      216.55      211.56     12.60 o 
   1   9   7      116.37      120.95     20.84 o 
   2   9   7       12.69       22.56     18.57 o 
   3   9   7        1.58       13.91     19.62 o 
   4   9   7      293.99      273.26     32.57 o 
  -4  10   7       41.93       61.99     19.48 o 
  -3  10   7        0.12      105.17     81.89 o 
  -2  10   7      488.53      477.90     14.46 o 
  -1  10   7     1336.04     1211.53     58.91 o 
   0  10   7       20.29       21.67     11.52 o 
   1  10   7       31.05       42.21     20.12 o 
   2  10   7      180.11      197.62     21.82 o 
   3  10   7       57.84       71.90     22.75 o 
   4  10   7       35.72       25.24     30.38 o 
  -4  11   7       27.12       27.41     18.88 o 
  -3  11   7        8.82       12.97     18.08 o 
  -2  11   7       10.50       18.46     10.91 o 
  -1  11   7     1030.13      975.48     29.45 o 
   0  11   7     1036.08      816.77    115.48 o 
   1  11   7        6.57       10.47     21.50 o 
   2  11   7      323.37      326.23     23.71 o 
   3  11   7       63.64       88.01     19.68 o 
   4  11   7        1.10       10.98     27.79 o 
  -4  12   7       37.50       36.01     21.40 o 
  -3  12   7       10.07       14.24     18.91 o 
  -2  12   7      190.72      143.78     23.63 o 
  -1  12   7      550.04      554.64     24.08 o 
   0  12   7      483.37      465.90     24.46 o 
   1  12   7        1.74        7.31     22.69 o 
   2  12   7      177.83      174.24     23.64 o 
   3  12   7       12.75       14.08     21.69 o 
   4  12   7      105.18      141.72     27.87 o 
  -4  13   7       11.52       21.09     18.84 o 
  -3  13   7       10.15        9.04     23.33 o 
  -2  13   7       21.91       15.38     14.29 o 
  -1  13   7      242.95      232.64     15.71 o 
   0  13   7       82.84       60.86     21.51 o 
   1  13   7      196.60      194.60     24.60 o 
   2  13   7       53.46       37.61     20.94 o 
   3  13   7        5.86        9.83     20.15 o 
   4  13   7       44.06       18.79     29.48 o 
  -3  14   7       93.12      113.32     26.94 o 
  -2  14   7       13.35        1.77     23.25 o 
  -1  14   7       30.74       24.96     13.15 o 
   0  14   7       83.46      121.12     24.07 o 
   1  14   7      363.71      331.93     23.51 o 
   2  14   7       68.97       76.53     23.78 o 
   3  14   7       15.48       13.54     23.26 o 
  -3  15   7       35.24       31.22     29.36 o 
  -2  15   7       65.63       60.01     22.94 o 
  -1  15   7        4.43       -2.69     15.56 o 
   0  15   7       66.30       89.87     20.97 o 
   1  15   7       51.84       31.93     23.82 o 
   2  15   7        0.02       -8.84     22.20 o 
   3  15   7      129.48      123.05     25.84 o 
  -3  16   7       20.84       12.75     27.31 o 
  -2  16   7        0.37       11.84     23.82 o 
  -1  16   7       99.02      102.89     15.43 o 
   0  16   7        0.09       16.40     23.41 o 
   1  16   7      160.59      159.12     25.34 o 
   2  16   7        2.18        8.46     25.47 o 
   3  16   7        6.17       43.72     28.34 o 
  -2  17   7      262.22      294.42     30.10 o 
  -1  17   7       11.53       -2.16     24.35 o 
   0  17   7       52.77       58.72     25.37 o 
   1  17   7       30.50       23.45     23.08 o 
   2  17   7        8.78       -2.92     27.12 o 
  -1  18   7        1.50        2.33     24.86 o 
   0  18   7        0.23      -25.15     25.76 o 
   1  18   7        6.99       11.58     24.76 o 
   0  19   7       21.06       10.98     25.49 o 
  -4   0   8      145.60      129.41     24.46 o 
  -2   0   8      317.29      286.67     16.87 o 
   0   0   8     3817.07     3778.28     35.16 o 
   2   0   8       85.88       80.97     11.43 o 
   4   0   8      643.52      650.59     37.55 o 
  -5   1   8       11.69       14.19     18.68 o 
  -4   1   8      670.37      619.18     21.70 o 
  -3   1   8       31.61       32.21     17.01 o 
  -2   1   8      430.19      432.15     14.48 o 
  -1   1   8      720.26      630.60     20.61 o 
   0   1   8      790.57      795.62     30.59 o 
   1   1   8     2044.57     2066.89     30.35 o 
   2   1   8       53.09       73.80      8.75 o 
   3   1   8      117.71      135.90     18.62 o 
   4   1   8      160.00      204.64     23.59 o 
   5   1   8       44.00       37.48     23.78 o 
  -5   2   8       24.25       28.67     19.96 o 
  -4   2   8      115.62       88.13     18.14 o 
  -3   2   8      136.96      148.98     17.84 o 
  -2   2   8       25.16       19.85     14.48 o 
  -1   2   8      505.55      470.83     13.31 o 
   0   2   8      829.94      830.41     12.92 o 
   1   2   8      680.83      616.11     11.78 o 
   2   2   8      555.47      514.80     16.83 o 
   3   2   8       51.53       46.81     17.59 o 
   4   2   8       29.67       29.42     20.51 o 
   5   2   8        0.21       -8.12     25.05 o 
  -5   3   8       58.06       42.73     19.78 o 
  -4   3   8       22.96       10.15     16.31 o 
  -3   3   8        4.39        8.45     16.11 o 
  -2   3   8      145.15      147.72     13.01 o 
  -1   3   8      216.91      215.74     17.38 o 
   0   3   8      462.89      483.85      9.68 o 
   1   3   8       38.26       49.10      9.18 o 
   2   3   8        0.62       -2.27      8.12 o 
   3   3   8       52.52       49.21     11.17 o 
   4   3   8        9.20        3.80     18.40 o 
   5   3   8       72.86       94.61     20.69 o 
  -5   4   8       58.35       47.74     19.20 o 
  -4   4   8       41.45       38.39     16.18 o 
  -3   4   8     3018.41     2958.18     70.26 o 
  -2   4   8      513.80      503.00     14.96 o 
  -1   4   8      104.38      117.67     17.68 o 
   0   4   8      193.08      184.53     10.75 o 
   1   4   8      163.12      178.89     10.37 o 
   2   4   8       27.65       25.43      9.31 o 
   3   4   8      750.94      721.68     15.55 o 
   4   4   8        4.95       -0.63     21.88 o 
   5   4   8       16.93       42.08     21.90 o 
  -5   5   8        0.94       20.84     18.32 o 
  -4   5   8        9.27        6.33     16.11 o 
  -3   5   8       37.72       38.78     18.13 o 
  -2   5   8        0.72       -1.73     12.45 o 
  -1   5   8      202.34      217.71     18.17 o 
   0   5   8     1407.42     1394.06    135.18 o 
   1   5   8      482.10      521.56     14.79 o 
   2   5   8      173.63      176.21     19.43 o 
   3   5   8       56.37       66.41     12.29 o 
   4   5   8       11.84       19.13     19.47 o 
   5   5   8       67.51       98.48     33.37 o 
  -5   6   8       53.56       38.95     19.54 o 
  -4   6   8       30.19       19.56     16.33 o 
  -3   6   8       55.19       44.98     16.26 o 
  -2   6   8      111.60      103.52     13.94 o 
  -1   6   8      140.03      134.60     17.94 o 
   0   6   8      542.68      603.23     23.33 o 
   1   6   8      129.88      130.65     12.08 o 
   2   6   8       56.94       64.60     13.28 o 
   3   6   8        5.18        4.99     13.19 o 
   4   6   8      105.15       98.99     28.85 o 
   5   6   8       30.17       30.38     31.10 o 
  -5   7   8       13.84       -9.87     20.48 o 
  -4   7   8      214.21      205.57     31.36 o 
  -3   7   8       52.70       52.03     15.54 o 
  -2   7   8      190.57      215.87     14.65 o 
  -1   7   8       15.56       15.55     17.38 o 
   0   7   8       71.80       64.18     18.44 o 
   1   7   8        3.85       11.36     19.76 o 
   2   7   8      245.52      243.11     20.95 o 
   3   7   8       37.64       39.97     15.51 o 
   4   7   8      200.26      214.91     31.85 o 
   5   7   8        0.26      -20.03     26.97 o 
  -4   8   8      145.27      142.87     18.59 o 
  -3   8   8      112.99       56.65     27.34 o 
  -2   8   8     1763.91     1873.03     43.77 o 
  -1   8   8       63.52       56.33     18.89 o 
   0   8   8       99.32      114.96     19.72 o 
   1   8   8       46.74       36.21     19.68 o 
   2   8   8       19.84       26.11     19.82 o 
   3   8   8       80.97      116.07     20.33 o 
   4   8   8      132.84      103.83     28.85 o 
  -4   9   8       39.32       55.58     20.57 o 
  -3   9   8        0.57       14.80     26.11 o 
  -2   9   8      268.32      299.04     31.88 o 
  -1   9   8        3.27       17.54     13.48 o 
   0   9   8       82.18       75.02     19.77 o 
   1   9   8      510.19      521.77     25.77 o 
   2   9   8      388.87      393.95     25.04 o 
   3   9   8      379.58      446.74     25.59 o 
   4   9   8        3.98       -5.23     25.16 o 
  -4  10   8       55.08       75.17     21.71 o 
  -3  10   8      142.93      152.66     18.07 o 
  -2  10   8       40.08       35.38     11.97 o 
  -1  10   8      335.34      322.52     16.38 o 
   0  10   8       88.91       58.61     14.61 o 
   1  10   8      650.61      592.95     26.58 o 
   2  10   8        0.52        0.08     21.75 o 
   3  10   8       26.30       10.72     22.06 o 
   4  10   8        2.99       -7.34     31.53 o 
  -4  11   8       34.37       28.01     19.17 o 
  -3  11   8        4.70       11.09     17.20 o 
  -2  11   8      105.73       92.20     11.82 o 
  -1  11   8      558.66      566.53     18.00 o 
   0  11   8       21.15       21.96     20.07 o 
   1  11   8        3.01       -3.67     20.19 o 
   2  11   8        0.34        3.09     21.24 o 
   3  11   8       12.55       13.32     20.65 o 
   4  11   8        5.45       24.53     25.44 o 
  -4  12   8       26.25       22.36     21.26 o 
  -3  12   8       43.77       52.88     18.09 o 
  -2  12   8      195.27      155.45     32.01 o 
  -1  12   8       28.13       34.30     15.31 o 
   0  12   8       44.08       39.09     23.07 o 
   1  12   8       77.05       54.92     22.93 o 
   2  12   8        2.02        1.10     20.63 o 
   3  12   8       79.43      102.74     22.64 o 
   4  12   8       37.38       51.42     28.38 o 
  -3  13   8        0.01       -5.42     23.69 o 
  -2  13   8        0.44        0.20     13.80 o 
  -1  13   8      138.28      134.50     16.29 o 
   0  13   8      678.22      644.43     28.91 o 
   1  13   8        7.95       14.11     22.49 o 
   2  13   8       10.51       13.26     20.45 o 
   3  13   8      157.51      128.46     24.21 o 
  -3  14   8        0.35       -0.09     28.10 o 
  -2  14   8       19.30       10.49     26.20 o 
  -1  14   8       14.03       13.17     14.69 o 
   0  14   8        1.17        9.31     23.19 o 
   1  14   8       82.59       77.58     21.62 o 
   2  14   8      268.22      224.63     25.47 o 
   3  14   8        1.97       -4.19     20.54 o 
  -3  15   8        0.83        6.58     29.84 o 
  -2  15   8      431.39      445.82     31.36 o 
  -1  15   8        2.97        5.46     15.54 o 
   0  15   8        0.49       -4.20     20.13 o 
   1  15   8        1.01      -14.98     24.94 o 
   2  15   8      108.31      126.60     27.42 o 
   3  15   8        0.89       -2.59     26.66 o 
  -2  16   8       14.11        9.99     27.55 o 
  -1  16   8       66.99       82.22     22.85 o 
   0  16   8       26.72       79.30     25.69 o 
   1  16   8       63.75       57.40     21.42 o 
   2  16   8       10.03        7.74     25.22 o 
  -2  17   8       11.51        7.97     28.25 o 
  -1  17   8       14.02      -10.62     25.13 o 
   0  17   8       13.01       13.76     23.65 o 
   1  17   8       25.51       30.68     23.43 o 
   2  17   8       14.37        6.49     21.15 o 
  -1  18   8      100.53      101.58     22.75 o 
   0  18   8        1.34       10.97     22.31 o 
   1  18   8       22.47       28.40     25.21 o 
  -5   0   9       60.50       61.68     29.83 o 
  -3   0   9       25.54       18.80     26.15 o 
  -1   0   9     2379.89     2310.91     30.18 o 
   1   0   9      292.33      341.77     14.18 o 
   3   0   9       46.26       31.32     26.61 o 
   5   0   9       30.24        1.28     36.69 o 
  -5   1   9        4.73       19.71     17.57 o 
  -4   1   9      176.78      172.13     19.40 o 
  -3   1   9       62.08       50.78     18.83 o 
  -2   1   9     1066.04      979.52     16.51 o 
  -1   1   9      164.24      173.25     12.57 o 
   0   1   9      937.56      972.65     16.99 o 
   1   1   9      486.69      451.02     12.82 o 
   2   1   9       82.16       91.64      8.98 o 
   3   1   9       91.63       86.22     19.15 o 
   4   1   9        0.47      -12.35     19.05 o 
   5   1   9       56.58       70.70     19.47 o 
  -5   2   9      172.39      159.47     19.51 o 
  -4   2   9       17.52        9.07     16.97 o 
  -3   2   9     1951.12     1969.73     28.67 o 
  -2   2   9      716.00      675.97     20.47 o 
  -1   2   9      223.88      234.39     13.33 o 
   0   2   9       34.34       36.51      8.46 o 
   1   2   9        2.14       -1.45      9.42 o 
   2   2   9       62.47       62.32      8.83 o 
   3   2   9      753.32      701.00     22.55 o 
   4   2   9      267.09      269.78     22.12 o 
   5   2   9       40.87       45.75     25.91 o 
  -5   3   9        5.62       16.24     17.80 o 
  -4   3   9       78.51       51.99     18.04 o 
  -3   3   9        2.24       -2.19     18.45 o 
  -2   3   9     2541.68     2453.07     30.90 o 
  -1   3   9       54.54       74.03     12.66 o 
   0   3   9      375.67      334.58     10.07 o 
   1   3   9       22.52       18.42      9.49 o 
   2   3   9      215.22      215.70      9.97 o 
   3   3   9      167.41      176.56     12.84 o 
   4   3   9      134.55      120.90     21.88 o 
   5   3   9        1.72       10.59     24.88 o 
  -5   4   9       13.10       -4.74     16.09 o 
  -4   4   9        0.81       -2.68     17.52 o 
  -3   4   9       96.05      106.92     17.17 o 
  -2   4   9      422.04      456.76     16.03 o 
  -1   4   9       79.85       98.90     18.70 o 
   0   4   9      744.63      759.90     13.36 o 
   1   4   9        2.86        3.04     10.07 o 
   2   4   9      201.45      196.37     10.77 o 
   3   4   9        3.90        2.09     11.44 o 
   4   4   9       64.72       76.28     20.39 o 
   5   4   9        9.81       -0.46     21.89 o 
  -5   5   9       31.77       33.26     18.27 o 
  -4   5   9      207.34      182.12     19.17 o 
  -3   5   9      210.62      195.67     17.87 o 
  -2   5   9       86.67       91.01     13.64 o 
  -1   5   9        9.23        7.14     16.90 o 
   0   5   9      876.78      800.11     25.33 o 
   1   5   9      107.65      112.33     12.87 o 
   2   5   9      278.12      279.21     14.95 o 
   3   5   9       11.43        2.78     11.82 o 
   4   5   9      171.25      172.79     22.35 o 
   5   5   9       49.99      486.42    277.88 o 
  -5   6   9       51.15       73.81     27.13 o 
  -4   6   9       20.75       31.31     16.36 o 
  -3   6   9       33.81       41.05     16.13 o 
  -2   6   9      341.35      342.62     15.86 o 
  -1   6   9      171.50      168.95     18.79 o 
   0   6   9       86.15      115.36     19.44 o 
   1   6   9      737.02      741.84     15.99 o 
   2   6   9       46.60       53.09     14.61 o 
   3   6   9      410.82      440.22     15.45 o 
   4   6   9       48.87       50.16     20.31 o 
  -4   7   9       23.22       13.35     25.06 o 
  -3   7   9        2.53        2.58     15.68 o 
  -2   7   9      443.19      417.90     16.70 o 
  -1   7   9      132.73      162.26     20.22 o 
   0   7   9     1515.10     1499.20     30.72 o 
   1   7   9     1121.28     1149.16     28.16 o 
   2   7   9      366.11      344.57     16.84 o 
   3   7   9       90.75      109.83     17.23 o 
   4   7   9       21.93       11.55     32.46 o 
  -4   8   9       13.02       32.44     29.59 o 
  -3   8   9      186.42      192.17     24.83 o 
  -2   8   9        7.49       15.94     16.75 o 
  -1   8   9      612.37      582.92     24.16 o 
   0   8   9       35.37       53.52     20.61 o 
   1   8   9       34.18       32.29     19.97 o 
   2   8   9       37.50       38.40     19.02 o 
   3   8   9      137.78      117.31     20.40 o 
   4   8   9       56.66       69.11     31.22 o 
  -4   9   9      182.30      196.53     20.68 o 
  -3   9   9       50.63       45.30     23.03 o 
  -2   9   9       49.23       47.41     14.83 o 
  -1   9   9      167.19      178.15     27.20 o 
   0   9   9      138.61      121.01     20.57 o 
   1   9   9       49.13       32.25     20.40 o 
   2   9   9       58.19       72.90     21.88 o 
   3   9   9       12.32       17.87     22.00 o 
   4   9   9       55.32       52.17     24.28 o 
  -4  10   9        1.32       -7.52     19.00 o 
  -3  10   9       23.42       18.58     17.60 o 
  -2  10   9        2.94       -0.45     14.53 o 
  -1  10   9       15.87       10.48     13.06 o 
   0  10   9        0.17       -3.03     19.36 o 
   1  10   9      408.91      329.17     23.66 o 
   2  10   9        3.46       -6.69     20.97 o 
   3  10   9       34.99       30.88     22.42 o 
   4  10   9       69.60       65.25     33.40 o 
  -4  11   9        2.63        3.21     17.96 o 
  -3  11   9       60.39       67.62     18.99 o 
  -2  11   9       41.69       38.90     11.48 o 
  -1  11   9       93.00       76.17     14.84 o 
   0  11   9     2057.21     1980.31     36.39 o 
   1  11   9       96.26       96.03     23.03 o 
   2  11   9        3.22       -0.96     22.85 o 
   3  11   9       20.38       38.32     19.63 o 
   4  11   9        0.62      -15.29     26.82 o 
  -3  12   9        8.76       13.47     16.95 o 
  -2  12   9        2.63       -6.26     13.07 o 
  -1  12   9      207.84      201.49     15.66 o 
   0  12   9      172.62      168.31     23.20 o 
   1  12   9       14.54       10.34     21.05 o 
   2  12   9       37.54       75.13     21.05 o 
   3  12   9        9.83        1.24     23.75 o 
  -3  13   9      122.93      117.81     25.64 o 
  -2  13   9      192.57      170.36     39.14 o 
  -1  13   9        0.07       -1.44     14.24 o 
   0  13   9        2.59        6.21     23.26 o 
   1  13   9       19.49       17.60     23.15 o 
   2  13   9       27.11        5.25     22.20 o 
   3  13   9       12.52       31.95     25.64 o 
  -3  14   9       75.98       73.26     26.70 o 
  -2  14   9        3.23        3.63     26.22 o 
  -1  14   9       82.34       86.77     15.88 o 
   0  14   9        3.98       15.99     24.36 o 
   1  14   9      116.75      126.67     23.27 o 
   2  14   9        5.05       -6.67     20.42 o 
   3  14   9        3.48       16.00     26.25 o 
  -2  15   9       31.48       29.56     27.96 o 
  -1  15   9       14.46       25.98     23.15 o 
   0  15   9        3.11       -5.09     22.59 o 
   1  15   9       61.99       85.45     24.57 o 
   2  15   9        3.01       29.07     26.40 o 
  -2  16   9        0.08       13.29     27.69 o 
  -1  16   9      218.60      176.67     27.46 o 
   0  16   9       10.22       14.43     24.38 o 
   1  16   9       15.42        1.30     24.79 o 
   2  16   9        0.25       -4.55     24.58 o 
  -1  17   9        0.76       -8.86     19.74 o 
   0  17   9       72.12       64.91     23.68 o 
   1  17   9       17.76       21.71     26.53 o 
   0  18   9        1.44        1.09     27.00 o 
  -4   0  10       12.01      -13.66     26.07 o 
  -2   0  10      173.68      180.98     18.40 o 
   0   0  10      293.91      308.55     20.53 o 
   2   0  10      310.55      325.41     15.81 o 
   4   0  10      357.15      368.58     35.66 o 
  -5   1  10      104.45      108.94     18.56 o 
  -4   1  10      464.82      422.08     21.99 o 
  -3   1  10        0.97       -4.34     19.25 o 
  -2   1  10       40.02       40.37     12.52 o 
  -1   1  10        3.60        1.88     12.89 o 
   0   1  10     1013.87      958.67     17.58 o 
   1   1  10      747.84      717.37     15.27 o 
   2   1  10      594.20      586.86     11.94 o 
   3   1  10       18.62       26.24     17.39 o 
   4   1  10      235.38      243.25     24.51 o 
   5   1  10       32.96       23.10     25.87 o 
  -5   2  10        0.15       17.30     18.80 o 
  -4   2  10       12.69       12.21     18.40 o 
  -3   2  10      330.45      314.23     20.32 o 
  -2   2  10       84.99       69.99     15.75 o 
  -1   2  10      436.46      416.62     14.88 o 
   0   2  10      606.79      594.35     11.87 o 
   1   2  10      452.38      457.10     12.49 o 
   2   2  10       17.94        9.72      9.41 o 
   3   2  10      214.62      221.23     20.78 o 
   4   2  10       37.50       26.57     20.98 o 
   5   2  10       16.56       11.39     22.16 o 
  -5   3  10        4.33       10.42     19.12 o 
  -4   3  10       51.79       38.75     18.65 o 
  -3   3  10       22.12       25.09     19.67 o 
  -2   3  10      320.89      325.96     20.89 o 
  -1   3  10        1.17        8.16     12.98 o 
   0   3  10       76.15       82.10     13.40 o 
   1   3  10        0.01       -7.63      9.94 o 
   2   3  10        0.83        2.27      9.35 o 
   3   3  10       73.71       90.48     13.25 o 
   4   3  10      143.39      138.54     23.21 o 
   5   3  10       57.72       44.27     22.65 o 
  -5   4  10      195.21      188.12     18.85 o 
  -4   4  10       45.22       28.13     18.69 o 
  -3   4  10       46.04       60.92     17.63 o 
  -2   4  10       20.12       20.53     17.62 o 
  -1   4  10      110.68      104.86     18.90 o 
   0   4  10       55.67       54.66     13.55 o 
   1   4  10     1128.25     1125.07     15.25 o 
   2   4  10      165.08      140.77     11.06 o 
   3   4  10      602.79      595.66     23.29 o 
   4   4  10        7.70        8.99     21.01 o 
  -4   5  10        1.33       -6.47     19.52 o 
  -3   5  10      304.11      312.72     19.74 o 
  -2   5  10      801.61      837.33     27.54 o 
  -1   5  10      437.04      425.09     21.74 o 
   0   5  10      617.12      633.97     24.30 o 
   1   5  10      795.01      782.21     16.93 o 
   2   5  10      136.15      142.31     15.52 o 
   3   5  10      121.01      127.65     14.01 o 
   4   5  10        1.71       -1.03     21.60 o 
  -4   6  10      164.04      159.92     20.27 o 
  -3   6  10      120.15      102.09     16.89 o 
  -2   6  10       32.09       25.74     14.36 o 
  -1   6  10      101.38       92.23     20.64 o 
   0   6  10        4.04       16.64     20.94 o 
   1   6  10       91.11       80.22     20.34 o 
   2   6  10      216.60      221.21     15.81 o 
   3   6  10      266.33      234.09     13.85 o 
   4   6  10       26.85       31.03     19.52 o 
  -4   7  10      285.80      309.23     28.05 o 
  -3   7  10      102.12      142.03     18.34 o 
  -2   7  10        9.16       19.68     14.42 o 
  -1   7  10      734.52      757.94     25.90 o 
   0   7  10      422.62      439.83     24.92 o 
   1   7  10       12.32       15.90     19.52 o 
   2   7  10      313.58      307.66     16.76 o 
   3   7  10        0.09        9.66     12.35 o 
   4   7  10       79.44       46.39     32.98 o 
  -4   8  10       16.37        4.33     29.93 o 
  -3   8  10      187.20      202.34     28.25 o 
  -2   8  10       45.97       36.21     15.77 o 
  -1   8  10        2.88        0.64     19.96 o 
   0   8  10      126.19      115.91     22.70 o 
   1   8  10       34.95       28.27     21.19 o 
   2   8  10       73.55       65.35     19.69 o 
   3   8  10        3.90       13.21     22.35 o 
   4   8  10      162.58      179.16     30.99 o 
  -4   9  10       34.35       44.50     20.63 o 
  -3   9  10      351.21      315.40     29.23 o 
  -2   9  10      247.77      281.84     19.24 o 
  -1   9  10       46.62       66.22     21.77 o 
   0   9  10      781.67      732.07     27.13 o 
   1   9  10       12.24       15.05     19.99 o 
   2   9  10      110.48      138.31     23.27 o 
   3   9  10        0.15        9.93     22.79 o 
   4   9  10        0.30       10.86     27.74 o 
  -4  10  10        7.38        4.18     17.29 o 
  -3  10  10      255.69      228.75     26.82 o 
  -2  10  10        0.26       -4.43     14.70 o 
  -1  10  10      691.25      680.35     50.03 o 
   0  10  10       56.02       62.94     20.72 o 
   1  10  10      119.39      105.23     21.67 o 
   2  10  10        2.20        1.14     22.16 o 
   3  10  10        2.38      -11.87     23.16 o 
   4  10  10        0.46       12.12     31.28 o 
  -3  11  10       66.58       75.55     25.10 o 
  -2  11  10        1.28        4.02     12.93 o 
  -1  11  10       78.05       64.19     22.08 o 
   0  11  10       51.95       73.10     22.14 o 
   1  11  10        0.07       -4.67     22.73 o 
   2  11  10        0.08        9.23     20.85 o 
   3  11  10        6.04       10.14     22.52 o 
  -3  12  10       19.69        0.27     29.56 o 
  -2  12  10        2.64        6.77     14.42 o 
  -1  12  10        1.06        1.50     15.39 o 
   0  12  10       24.93        7.83     22.74 o 
   1  12  10      391.57      385.93     26.84 o 
   2  12  10        0.84        2.98     23.93 o 
   3  12  10        3.18        0.88     23.57 o 
  -3  13  10       42.57       41.82     29.74 o 
  -2  13  10       69.94       81.86     14.15 o 
  -1  13  10       47.64       45.72     15.24 o 
   0  13  10       37.74       38.80     23.54 o 
   1  13  10        4.51       -0.42     24.94 o 
   2  13  10        1.33        2.89     25.30 o 
   3  13  10       38.42       71.63     23.43 o 
  -3  14  10        0.07       19.34     27.28 o 
  -2  14  10        9.75       21.72     28.00 o 
  -1  14  10      249.98      250.44     23.43 o 
   0  14  10       14.70       19.62     24.37 o 
   1  14  10        7.77      -20.30     24.79 o 
   2  14  10       21.42       43.12     26.25 o 
   3  14  10        2.05        8.47     23.27 o 
  -2  15  10       67.85       71.32     28.95 o 
  -1  15  10        4.43       -4.32     20.61 o 
   0  15  10       47.21       37.64     26.21 o 
   1  15  10        2.22       -5.13     21.55 o 
   2  15  10       69.22      106.99     25.05 o 
  -2  16  10        7.16       11.48     24.33 o 
  -1  16  10      145.56      121.52     22.41 o 
   0  16  10       22.64       34.23     23.22 o 
   1  16  10        1.45      -16.24     26.15 o 
  -1  17  10        1.25       -6.34     26.24 o 
   0  17  10        0.12       -9.49     25.97 o 
   1  17  10       34.14       34.27     24.30 o 
  -3   0  11     1038.24     1114.51     37.58 o 
  -1   0  11       65.09       63.20     20.58 o 
   1   0  11     1332.99     1327.87     20.54 o 
   3   0  11      517.60      516.15     31.44 o 
  -4   1  11        4.81       -2.95     20.85 o 
  -3   1  11       11.01       20.54     18.88 o 
  -2   1  11      334.89      345.11     33.80 o 
  -1   1  11       48.82       33.67     13.04 o 
   0   1  11      862.19      814.02     21.05 o 
   1   1  11       67.65       59.16     11.09 o 
   2   1  11      121.04      121.95     10.43 o 
   3   1  11       64.85       59.29     19.19 o 
   4   1  11        0.46       -9.55     21.59 o 
  -4   2  11       35.04       23.46     18.94 o 
  -3   2  11        4.15       26.81     20.06 o 
  -2   2  11       22.41       15.04     16.86 o 
  -1   2  11      792.41      795.82     18.17 o 
   0   2  11       35.37       32.26     14.03 o 
   1   2  11     1035.97     1003.85     20.27 o 
   2   2  11      200.82      208.06     10.52 o 
   3   2  11      211.19      209.11     24.44 o 
   4   2  11      100.82      117.16     22.83 o 
  -4   3  11       75.18      101.46     21.10 o 
  -3   3  11        0.16        7.42     17.30 o 
  -2   3  11      755.47      749.35     23.66 o 
  -1   3  11      463.71      501.47     17.14 o 
   0   3  11      725.95      727.64     18.39 o 
   1   3  11      228.87      242.56     11.70 o 
   2   3  11      128.19      129.32     10.51 o 
   3   3  11       42.96       27.55     12.16 o 
   4   3  11      165.68      170.87     21.98 o 
  -4   4  11      190.38      167.87     21.94 o 
  -3   4  11        5.19       21.64     19.58 o 
  -2   4  11       29.68       25.86     17.40 o 
  -1   4  11      917.29      876.82     26.66 o 
   0   4  11       67.26       55.92     14.58 o 
   1   4  11      328.59      305.76     12.13 o 
   2   4  11        4.53        6.58     11.28 o 
   3   4  11       48.81       36.90     13.70 o 
   4   4  11       19.50        6.82     19.01 o 
  -4   5  11      163.63      158.30     21.51 o 
  -3   5  11        2.20        7.87     19.95 o 
  -2   5  11        1.32        5.13     18.87 o 
  -1   5  11     1004.16      979.18     26.95 o 
   0   5  11      130.88      131.57     21.28 o 
   1   5  11       12.04        0.18     22.86 o 
   2   5  11      966.10      935.36     20.48 o 
   3   5  11        0.04       -0.26     13.47 o 
   4   5  11      151.37      169.88     22.38 o 
  -4   6  11        0.25       -2.66     18.58 o 
  -3   6  11      377.91      399.58     22.70 o 
  -2   6  11        0.21        1.79     15.49 o 
  -1   6  11        0.69       -2.05     20.96 o 
   0   6  11        1.17      -17.05     19.83 o 
   1   6  11      617.56      639.28     27.36 o 
   2   6  11      744.94      748.49     25.55 o 
   3   6  11       69.05       65.17     14.81 o 
   4   6  11        6.82       11.95     22.49 o 
  -4   7  11       53.44       41.14     28.65 o 
  -3   7  11       89.94      115.54     31.79 o 
  -2   7  11        2.91       25.11     16.55 o 
  -1   7  11       81.35       88.52     22.94 o 
   0   7  11      125.77      129.05     21.19 o 
   1   7  11       49.87       30.98     22.94 o 
   2   7  11       43.47       27.13     12.91 o 
   3   7  11       17.42        9.96     14.10 o 
   4   7  11        0.82        9.59     29.29 o 
  -4   8  11       22.58       39.56     30.05 o 
  -3   8  11      432.92      465.80     23.93 o 
  -2   8  11        8.95        9.60     16.55 o 
  -1   8  11      815.89      821.25     28.18 o 
   0   8  11       15.48       15.46     21.71 o 
   1   8  11       12.25        3.04     20.26 o 
   2   8  11        4.78       13.44     22.75 o 
   3   8  11       63.70       60.97     21.88 o 
   4   8  11       20.45       31.08     24.83 o 
  -4   9  11       11.27        9.26     30.22 o 
  -3   9  11       10.94       -5.24     26.25 o 
  -2   9  11      102.99      140.53     16.44 o 
  -1   9  11       25.98       25.03     20.85 o 
   0   9  11      228.27      241.12     22.77 o 
   1   9  11       18.62       26.89     23.21 o 
   2   9  11        2.11        5.22     23.66 o 
   3   9  11        9.90       18.82     19.36 o 
   4   9  11        4.47        1.27     33.01 o 
  -3  10  11        0.24       17.47     24.46 o 
  -2  10  11      147.79      141.70     18.11 o 
  -1  10  11       28.05       19.25     19.62 o 
   0  10  11        6.29       -1.88     21.67 o 
   1  10  11      608.79      601.23     28.90 o 
   2  10  11        2.42        0.47     23.93 o 
   3  10  11       21.47       33.44     20.05 o 
  -3  11  11        0.08       -3.80     17.37 o 
  -2  11  11      232.11      215.55     20.44 o 
  -1  11  11       18.24       11.01     19.32 o 
   0  11  11      126.14      121.07     21.77 o 
   1  11  11       21.29       22.09     20.74 o 
   2  11  11       50.03       26.67     22.72 o 
   3  11  11       21.71       39.05     24.62 o 
  -3  12  11        9.56       21.02     25.45 o 
  -2  12  11       52.13       37.40     14.34 o 
  -1  12  11       28.91       15.91     15.12 o 
   0  12  11        8.56        1.67     23.89 o 
   1  12  11       93.78      104.47     25.44 o 
   2  12  11       24.36       23.43     26.10 o 
   3  12  11       48.84       62.60     23.09 o 
  -3  13  11       18.41       -1.45     26.47 o 
  -2  13  11      123.18      151.03     29.22 o 
  -1  13  11       17.68       36.42     24.13 o 
   0  13  11       10.66       10.41     19.78 o 
   1  13  11        0.50       -0.90     24.30 o 
   2  13  11        5.11       14.86     22.63 o 
   3  13  11       15.34       31.86     27.00 o 
  -2  14  11      143.73      156.38     27.56 o 
  -1  14  11      256.06      264.97     27.75 o 
   0  14  11        2.43      -12.64     20.21 o 
   1  14  11        4.02       -8.42     24.78 o 
   2  14  11       13.01       10.64     22.71 o 
  -2  15  11       16.59       10.50     21.76 o 
  -1  15  11        0.12        5.79     25.53 o 
   0  15  11        0.75       -6.93     20.29 o 
   1  15  11        0.69      -17.52     26.58 o 
   2  15  11        0.00       -4.31     26.38 o 
  -1  16  11        0.53       -4.18     25.64 o 
   0  16  11        0.23       42.09     26.61 o 
   1  16  11       20.62        9.77     26.97 o 
  -4   0  12      133.38      146.26     34.26 o 
  -2   0  12       51.30       51.67     19.14 o 
   0   0  12      316.28      365.51     22.99 o 
   2   0  12      277.13      256.77     15.37 o 
   4   0  12       41.39       40.36     28.79 o 
  -4   1  12       15.39        9.74     18.99 o 
  -3   1  12        0.00       13.96     20.73 o 
  -2   1  12      111.29      127.16     14.11 o 
  -1   1  12      147.83      146.96     20.37 o 
   0   1  12     1761.32     1735.59     49.96 o 
   1   1  12      130.51      126.82     10.40 o 
   2   1  12      363.29      336.57     11.99 o 
   3   1  12       22.77       32.40     18.60 o 
   4   1  12       73.16       81.43     23.51 o 
  -4   2  12       13.64        0.77     20.15 o 
  -3   2  12      157.26      187.27     21.91 o 
  -2   2  12        7.55        5.58     18.56 o 
  -1   2  12       40.97       36.01     15.17 o 
   0   2  12      232.16      193.97     15.86 o 
   1   2  12      238.48      246.03     12.22 o 
   2   2  12        0.06        1.56      9.88 o 
   3   2  12      145.48      141.56     18.27 o 
   4   2  12       14.71        5.93     23.43 o 
  -4   3  12       51.93       48.20     20.43 o 
  -3   3  12       11.63       21.99     21.12 o 
  -2   3  12        0.06        5.00     20.11 o 
  -1   3  12      271.13      289.32     16.86 o 
   0   3  12        8.36        4.24     14.75 o 
   1   3  12      268.68      254.18     16.38 o 
   2   3  12      481.18      468.07     14.02 o 
   3   3  12        2.00       -1.45     14.37 o 
   4   3  12       29.69       40.74     31.28 o 
  -4   4  12        0.14      -18.26     18.26 o 
  -3   4  12       29.91       31.91     19.88 o 
  -2   4  12        2.77        2.70     18.88 o 
  -1   4  12     1333.23     1271.00     29.75 o 
   0   4  12       93.02      113.49     15.88 o 
   1   4  12      522.72      506.68     17.06 o 
   2   4  12      364.86      362.43     13.57 o 
   3   4  12      146.83      140.29     13.83 o 
   4   4  12        7.42       24.76     19.91 o 
  -4   5  12      309.42      317.08     32.73 o 
  -3   5  12      183.32      218.84     42.16 o 
  -2   5  12       17.33       28.92     21.11 o 
  -1   5  12        3.38        3.04     21.46 o 
   0   5  12       50.39       52.47     20.81 o 
   1   5  12      288.14      301.47     24.71 o 
   2   5  12        5.55        6.37     13.87 o 
   3   5  12      103.34       94.53     14.02 o 
   4   5  12       36.22       48.79     20.93 o 
  -4   6  12      120.28      109.59     21.38 o 
  -3   6  12       76.91       92.78     20.55 o 
  -2   6  12       64.73       66.59     15.16 o 
  -1   6  12        0.00      -12.18     21.84 o 
   0   6  12      269.26      256.02     22.99 o 
   1   6  12        7.01        8.00     23.00 o 
   2   6  12       23.21       -7.05     21.76 o 
   3   6  12      179.51      158.22     14.89 o 
   4   6  12       27.80        8.37     18.59 o 
  -4   7  12       11.07       -2.15     30.91 o 
  -3   7  12       67.10      102.95     21.86 o 
  -2   7  12      316.24      343.49     20.06 o 
  -1   7  12       21.30       14.40     22.47 o 
   0   7  12      157.10      142.27     23.08 o 
   1   7  12       31.46       35.34     20.70 o 
   2   7  12       25.32       37.64     23.64 o 
   3   7  12        1.84       12.41     13.58 o 
   4   7  12       94.86       75.16     27.79 o 
  -4   8  12        0.00      -15.04     27.52 o 
  -3   8  12      193.20      236.28     21.97 o 
  -2   8  12      426.72      486.26     29.86 o 
  -1   8  12       86.10       68.78     20.70 o 
   0   8  12       24.75       15.01     23.71 o 
   1   8  12       82.03       58.88     24.48 o 
   2   8  12        4.00       -5.84     20.32 o 
   3   8  12       60.87       54.80     19.02 o 
  -3   9  12        9.37      -27.99     28.07 o 
  -2   9  12      110.14      124.82     18.52 o 
  -1   9  12      164.85      152.33     24.63 o 
   0   9  12      492.59      461.59     27.91 o 
   1   9  12       39.47       22.04     23.77 o 
   2   9  12       32.49       43.73     20.45 o 
   3   9  12       10.83        9.11     24.49 o 
  -3  10  12      146.68      151.32     29.43 o 
  -2  10  12      175.19      184.81     18.33 o 
  -1  10  12       50.35       55.67     23.22 o 
   0  10  12       16.79       38.89     24.08 o 
   1  10  12      210.31      226.57     26.15 o 
   2  10  12       12.23       15.42     20.12 o 
   3  10  12       42.77       67.77     26.24 o 
  -3  11  12       98.42       98.76     31.29 o 
  -2  11  12       17.17        9.95     20.27 o 
  -1  11  12       59.26       66.06     24.55 o 
   0  11  12       96.51      110.42     26.65 o 
   1  11  12        4.91        6.29     25.43 o 
   2  11  12       13.33       28.19     24.96 o 
   3  11  12        4.72        5.98     25.40 o 
  -3  12  12       52.53       74.51     30.50 o 
  -2  12  12       29.69       22.25     16.62 o 
  -1  12  12      252.63      272.04     27.73 o 
   0  12  12       68.16       48.50     20.60 o 
   1  12  12       21.37       18.74     20.64 o 
   2  12  12        2.03       -6.06     23.62 o 
  -2  13  12       61.05       65.52     22.92 o 
  -1  13  12        2.32       20.58     21.99 o 
   0  13  12        0.18       -8.18     25.78 o 
   1  13  12        4.55       29.43     24.70 o 
   2  13  12       44.04       54.59     28.62 o 
  -2  14  12       19.04       50.02     28.63 o 
  -1  14  12        0.01      -17.74     22.21 o 
   0  14  12        1.73       19.72     25.35 o 
   1  14  12        0.18      -18.08     26.17 o 
   2  14  12        0.32        9.82     27.63 o 
  -1  15  12       18.03       42.51     21.29 o 
   0  15  12      197.13      234.06     29.32 o 
   1  15  12       27.05       21.44     25.66 o 
  -3   0  13       44.70       58.65     32.54 o 
  -1   0  13       12.95       20.15     22.05 o 
   1   0  13      697.84      671.60     18.39 o 
   3   0  13      241.16      263.98     32.83 o 
  -4   1  13       69.48       70.36     21.57 o 
  -3   1  13        0.16       38.04     21.71 o 
  -2   1  13      561.35      553.51     17.40 o 
  -1   1  13        0.06        3.23     14.78 o 
   0   1  13       34.91       34.02     15.64 o 
   1   1  13      251.47      241.65     16.85 o 
   2   1  13        3.76       -1.66     10.46 o 
   3   1  13        0.56       -6.53     20.51 o 
   4   1  13       47.55       44.07     24.23 o 
  -4   2  13      119.68      136.53     24.23 o 
  -3   2  13       62.29       82.37     22.95 o 
  -2   2  13        0.03        4.72     20.52 o 
  -1   2  13      452.94      397.43     16.61 o 
   0   2  13       20.25       20.32     14.69 o 
   1   2  13      185.97      188.16     15.74 o 
   2   2  13        0.19        1.67     10.31 o 
   3   2  13       12.49        5.41     17.87 o 
   4   2  13       17.11       -1.49     21.89 o 
  -4   3  13      174.60      194.78     22.27 o 
  -3   3  13       85.67      100.67     22.88 o 
  -2   3  13        1.14       -6.15     17.92 o 
  -1   3  13       96.53      108.02     16.37 o 
   0   3  13     1385.45     1338.05     33.30 o 
   1   3  13      416.84      405.30     40.03 o 
   2   3  13       55.22       59.18     11.27 o 
   3   3  13       54.80       44.15     13.38 o 
   4   3  13       78.52       65.02     26.74 o 
  -4   4  13        0.88        4.25     21.46 o 
  -3   4  13       10.81       17.55     22.33 o 
  -2   4  13       14.31        9.96     21.71 o 
  -1   4  13       88.98       82.80     21.97 o 
   0   4  13      236.69      277.24     16.56 o 
   1   4  13        7.48       18.68     15.76 o 
   2   4  13        3.03        1.14     10.28 o 
   3   4  13        4.12       -0.73     13.57 o 
   4   4  13        1.16      -13.11     22.90 o 
  -4   5  13        8.49        4.05     21.18 o 
  -3   5  13      100.49      109.18     21.81 o 
  -2   5  13      151.30      176.68     24.03 o 
  -1   5  13      124.82      113.20     20.50 o 
   0   5  13       95.02       94.94     21.94 o 
   1   5  13        4.66        9.50     23.46 o 
   2   5  13      171.46      200.52     23.02 o 
   3   5  13       25.41       25.85     14.26 o 
   4   5  13      102.48      111.56     23.17 o 
  -3   6  13      262.89      332.77     24.62 o 
  -2   6  13       46.33       61.37     22.31 o 
  -1   6  13       16.94       31.71     20.11 o 
   0   6  13      383.70      390.76     24.78 o 
   1   6  13       36.35       28.97     23.02 o 
   2   6  13       16.28        4.58     23.07 o 
   3   6  13      153.43      148.69     21.06 o 
  -3   7  13       48.25       68.57     22.61 o 
  -2   7  13       44.97       45.83     18.03 o 
  -1   7  13      100.96      106.72     23.59 o 
   0   7  13      311.18      295.46     26.24 o 
   1   7  13        3.03        8.40     20.84 o 
   2   7  13       21.36       42.49     24.71 o 
   3   7  13       10.77        8.81     15.11 o 
  -3   8  13       34.12       44.19     26.86 o 
  -2   8  13      179.98      198.46     18.39 o 
  -1   8  13       62.51       57.12     22.59 o 
   0   8  13        0.26       -6.21     22.28 o 
   1   8  13      424.70      445.13     28.98 o 
   2   8  13        2.29        0.50     24.37 o 
   3   8  13       92.59      127.56     19.82 o 
  -3   9  13        0.05      -17.73     29.54 o 
  -2   9  13       64.93      103.61     21.80 o 
  -1   9  13       95.94      131.05     25.53 o 
   0   9  13      198.81      210.03     26.53 o 
   1   9  13        5.87       -0.96     25.73 o 
   2   9  13        3.07       10.38     24.24 o 
   3   9  13        0.26      -13.80     26.21 o 
  -3  10  13       14.85       16.65     29.19 o 
  -2  10  13       11.93       13.85     17.04 o 
  -1  10  13      131.87      132.75     26.46 o 
   0  10  13      148.53      174.30     26.79 o 
   1  10  13        2.24       -9.44     25.58 o 
   2  10  13        0.52        7.12     26.28 o 
   3  10  13        0.05        2.64     26.35 o 
  -2  11  13      143.98      135.03     20.55 o 
  -1  11  13       75.30       66.33     26.64 o 
   0  11  13        5.35       19.46     23.67 o 
   1  11  13        0.04        3.50     20.80 o 
   2  11  13      143.43      144.62     27.63 o 
  -2  12  13       56.25       50.73     24.04 o 
  -1  12  13       17.25       12.53     23.01 o 
   0  12  13       71.70       87.11     25.36 o 
   1  12  13       28.88       62.15     27.41 o 
   2  12  13        0.05       10.38     24.53 o 
  -2  13  13       20.62       -3.83     24.35 o 
  -1  13  13        6.92        4.41     25.55 o 
   0  13  13       94.53      120.01     22.89 o 
   1  13  13        0.04        2.08     23.62 o 
  -1  14  13       87.28       95.85     23.59 o 
   0  14  13        1.93       11.54     25.53 o 
   1  14  13       45.19       49.90     21.87 o 
  -4   0  14      167.80      189.54     36.28 o 
  -2   0  14        2.74       -1.82     19.98 o 
   0   0  14       70.70       80.99     23.81 o 
   2   0  14       70.60       77.28     16.62 o 
  -4   1  14        4.81       16.54     22.27 o 
  -3   1  14       14.05       48.94     22.77 o 
  -2   1  14      234.72      242.62     17.30 o 
  -1   1  14       70.04       68.01     14.55 o 
   0   1  14       73.62       74.67     16.05 o 
   1   1  14        2.13       -0.87     10.64 o 
   2   1  14       31.59       30.83     10.63 o 
   3   1  14       50.03       45.95     17.05 o 
  -3   2  14        0.11       23.91     23.94 o 
  -2   2  14       23.87       31.09     23.14 o 
  -1   2  14      122.33      152.78     17.15 o 
   0   2  14       74.44       84.25     15.61 o 
   1   2  14      249.68      248.59     16.85 o 
   2   2  14        2.82       12.80     10.34 o 
   3   2  14       12.78       17.37     19.20 o 
  -3   3  14        8.07       31.84     21.93 o 
  -2   3  14        1.04        5.68     22.16 o 
  -1   3  14        6.92        3.06     16.08 o 
   0   3  14       19.97       17.09     16.92 o 
   1   3  14       15.39       18.39     15.44 o 
   2   3  14      116.32      104.78     12.64 o 
   3   3  14       77.88       64.08     21.52 o 
  -3   4  14      421.81      470.97     34.97 o 
  -2   4  14       23.81       20.35     22.12 o 
  -1   4  14      131.18      119.67     24.14 o 
   0   4  14      196.21      222.68     18.55 o 
   1   4  14      154.35      156.95     16.86 o 
   2   4  14        3.88       -1.97     11.90 o 
   3   4  14      226.92      237.19     14.96 o 
  -3   5  14      123.35      140.55     34.83 o 
  -2   5  14        2.49        0.63     22.78 o 
  -1   5  14       29.88       33.27     23.96 o 
   0   5  14      412.41      416.57     28.10 o 
   1   5  14        0.01        7.24     22.95 o 
   2   5  14      122.26      151.22     23.34 o 
   3   5  14        1.30       -0.51     13.39 o 
  -3   6  14       30.25       24.16     34.16 o 
  -2   6  14      375.95      410.65     28.19 o 
  -1   6  14       26.96       19.46     23.86 o 
   0   6  14       67.98       77.87     24.53 o 
   1   6  14       67.07       74.47     25.77 o 
   2   6  14       58.01       73.59     23.10 o 
   3   6  14       19.47       16.63     17.96 o 
  -3   7  14       48.36       68.41     34.00 o 
  -2   7  14      216.84      267.24     22.27 o 
  -1   7  14        5.28       12.76     19.83 o 
   0   7  14       31.06       33.44     22.74 o 
   1   7  14        0.34        4.72     20.84 o 
   2   7  14       49.58       58.84     24.91 o 
   3   7  14        0.82        1.75     15.32 o 
  -3   8  14        3.38        6.33     22.87 o 
  -2   8  14        0.22       11.02     21.46 o 
  -1   8  14        2.05       -7.20     25.63 o 
   0   8  14       10.15        6.80     23.04 o 
   1   8  14        1.29      -13.35     24.37 o 
   2   8  14        3.68      -13.40     26.09 o 
   3   8  14       34.94       32.97     19.44 o 
  -3   9  14        0.00       12.43     34.29 o 
  -2   9  14       88.28      106.92     20.10 o 
  -1   9  14      442.77      471.73     29.88 o 
   0   9  14       52.96       34.99     25.11 o 
   1   9  14       26.26       34.30     26.27 o 
   2   9  14       78.65       69.82     26.34 o 
  -2  10  14       79.45       90.36     17.87 o 
  -1  10  14       34.81       41.47     25.46 o 
   0  10  14       46.64       66.43     25.33 o 
   1  10  14      238.43      245.73     27.28 o 
   2  10  14        1.53       -8.73     28.00 o 
  -2  11  14        1.92        0.53     18.52 o 
  -1  11  14        3.12      -14.93     26.40 o 
   0  11  14        3.12        6.35     21.07 o 
   1  11  14       48.28       64.01     23.72 o 
   2  11  14        6.65       -1.68     24.37 o 
  -1  12  14      183.59      202.10     25.14 o 
   0  12  14       24.93       43.23     28.44 o 
   1  12  14        5.26       -5.69     26.94 o 
  -1  13  14       23.86       33.31     28.28 o 
   0  13  14      149.64      144.29     24.36 o 
   1  13  14        2.26        8.12     28.01 o 
  -3   0  15       40.07       88.96     36.55 o 
  -1   0  15      558.35      595.40     28.75 o 
   1   0  15       67.21       63.66     22.82 o 
   3   0  15       53.44        2.66     30.73 o 
  -3   1  15       11.38      135.15    105.64 o 
  -2   1  15        3.72       13.45     14.89 o 
  -1   1  15      104.45      111.99     16.67 o 
   0   1  15        2.23        7.24     16.16 o 
   1   1  15       65.15       77.08     16.54 o 
   2   1  15        2.23       -1.84     13.63 o 
   3   1  15       21.65       29.98     21.09 o 
  -3   2  15      254.04      335.93     24.51 o 
  -2   2  15        8.85       -4.79     22.17 o 
  -1   2  15        7.99        6.79     16.63 o 
   0   2  15       83.61       99.00     16.53 o 
   1   2  15       77.87       74.93     11.72 o 
   2   2  15       45.93       68.50     13.10 o 
   3   2  15      107.84      119.02     19.72 o 
  -3   3  15       11.05       22.64     31.27 o 
  -2   3  15       55.50       78.09     22.79 o 
  -1   3  15       38.93       27.48     17.47 o 
   0   3  15      319.29      330.52     19.22 o 
   1   3  15       99.71       98.39     17.69 o 
   2   3  15      100.75      108.27     13.39 o 
   3   3  15       14.02       11.01     16.90 o 
  -3   4  15      104.85      115.65     35.56 o 
  -2   4  15      166.37      188.80     22.58 o 
  -1   4  15        1.10       -1.19     24.55 o 
   0   4  15        3.56       19.51     16.90 o 
   1   4  15       41.19       35.26     17.37 o 
   2   4  15        0.93       -0.59     13.75 o 
   3   4  15        0.15       -0.10     16.83 o 
  -3   5  15       14.02       10.33     37.20 o 
  -2   5  15       11.40       29.37     21.78 o 
  -1   5  15        3.05        4.97     24.99 o 
   0   5  15       38.31       28.21     22.18 o 
   1   5  15       11.60       17.35     22.57 o 
   2   5  15       37.99       35.39     17.46 o 
   3   5  15        0.73        3.03     17.12 o 
  -3   6  15       42.12       68.84     29.47 o 
  -2   6  15        0.65      -17.26     24.85 o 
  -1   6  15       32.36       50.71     21.12 o 
   0   6  15        0.57       -8.68     24.34 o 
   1   6  15       28.08       40.56     24.75 o 
   2   6  15       38.86       55.14     22.61 o 
   3   6  15       83.85       78.17     17.81 o 
  -2   7  15        0.45      -13.67     20.12 o 
  -1   7  15      203.02      228.85     27.86 o 
   0   7  15       26.89       34.27     22.51 o 
   1   7  15       29.88       24.35     22.60 o 
   2   7  15       24.25       47.26     26.99 o 
  -2   8  15       12.37       20.65     19.80 o 
  -1   8  15      123.20      114.97     24.76 o 
   0   8  15        0.13       11.58     26.09 o 
   1   8  15      188.94      187.39     28.13 o 
   2   8  15        7.25       -2.53     25.68 o 
  -2   9  15       17.47       33.48     19.33 o 
  -1   9  15        0.07       -0.08     22.45 o 
   0   9  15       11.55        7.70     26.10 o 
   1   9  15       39.05       44.64     26.59 o 
   2   9  15      104.59       99.54     28.47 o 
  -2  10  15        3.71       15.48     17.27 o 
  -1  10  15       79.10       64.55     24.91 o 
   0  10  15       77.12       81.13     26.83 o 
   1  10  15       19.66       22.02     24.69 o 
  -1  11  15        1.70       -6.95     27.47 o 
   0  11  15      161.45      146.48     22.87 o 
   1  11  15        2.24       -4.51     25.98 o 
   0  12  15        0.61        0.18     28.37 o 
  -2   0  16        0.08        9.46     22.62 o 
   0   0  16      662.10      699.36     31.91 o 
   2   0  16       16.45        4.40     25.11 o 
  -3   1  16       13.89       46.58     26.57 o 
  -2   1  16        6.91        7.89     15.44 o 
  -1   1  16       75.44       75.14     15.76 o 
   0   1  16      159.25      161.30     19.79 o 
   1   1  16        3.35       -0.54     15.51 o 
   2   1  16       63.29       57.87     12.18 o 
   3   1  16        2.31       -4.96     17.29 o 
  -3   2  16       36.56       97.09     37.96 o 
  -2   2  16       16.51       17.10     20.12 o 
  -1   2  16       80.15       80.81     15.73 o 
   0   2  16       36.08       19.74     16.70 o 
   1   2  16       37.23       38.22     17.50 o 
   2   2  16       19.15       14.85     12.49 o 
  -2   3  16       40.41       43.79     24.55 o 
  -1   3  16       32.39       34.89     22.14 o 
   0   3  16       14.37        7.84     17.14 o 
   1   3  16      104.28      131.02     18.87 o 
   2   3  16       13.91       24.51     14.07 o 
  -2   4  16        5.77       12.33     26.24 o 
  -1   4  16       14.46       11.38     26.02 o 
   0   4  16        5.34       14.02     23.77 o 
   1   4  16      188.23      211.78     16.61 o 
   2   4  16        0.00       10.71     14.43 o 
  -2   5  16      110.16      103.89     21.84 o 
  -1   5  16      278.04      280.83     27.65 o 
   0   5  16       65.53       89.41     25.27 o 
   1   5  16       20.06        9.41     26.15 o 
   2   5  16        2.82       31.93     16.10 o 
  -2   6  16       78.22       71.45     26.78 o 
  -1   6  16       16.41       25.56     24.72 o 
   0   6  16        2.54       10.55     24.93 o 
   1   6  16        5.49       10.89     23.85 o 
   2   6  16        2.80        6.37     17.62 o 
  -2   7  16        0.17      -10.24     22.04 o 
  -1   7  16       18.73       -1.60     21.08 o 
   0   7  16       27.76       14.73     26.28 o 
   1   7  16        5.87       23.35     27.71 o 
   2   7  16       99.90      133.57     27.49 o 
  -1   8  16        0.27      -16.90     25.29 o 
   0   8  16       46.96       54.57     26.93 o 
   1   8  16       24.26       11.42     28.43 o 
  -1   9  16        3.71        3.36     25.60 o 
   0   9  16       42.50       47.02     26.74 o 
   1   9  16       56.95       57.09     28.72 o 
   0  10  16        0.20        9.46     28.07 o 
  -1   0  17       36.58       35.27     23.26 o 
   1   0  17        8.59       -4.47     24.76 o 
  -2   1  17       58.36       60.56     17.18 o 
  -1   1  17       85.15       89.05     17.07 o 
   0   1  17       53.57       50.28     15.77 o 
   1   1  17       67.04       56.90     18.76 o 
   2   1  17        0.33       -9.39     16.68 o 
  -2   2  17       25.12       27.72     25.76 o 
  -1   2  17       17.75       14.35     16.92 o 
   0   2  17      228.01      239.18     18.30 o 
   1   2  17       92.92      190.39     69.42 o 
   2   2  17        2.26       14.29     18.27 o 
  -2   3  17      202.08      220.16     27.54 o 
  -1   3  17      101.80      130.56     24.33 o 
   0   3  17       35.72       40.98     17.19 o 
   1   3  17        5.19        1.40     18.49 o 
   2   3  17       44.52       47.91     14.69 o 
  -2   4  17       67.73       72.98     24.94 o 
  -1   4  17        0.26       -7.42     25.73 o 
   0   4  17       43.78       45.32     21.97 o 
   1   4  17       11.47        5.51     16.93 o 
   2   4  17       36.59       22.54     18.74 o 
  -1   5  17       45.40       99.84     25.74 o 
   0   5  17       31.71       27.33     27.78 o 
   1   5  17        3.15      -12.00     26.81 o 
  -1   6  17        1.53      -14.38     27.68 o 
   0   6  17      121.92      121.57     24.69 o 
   1   6  17      161.23      183.84     29.26 o 
  -1   7  17        2.85       16.17     26.22 o 
   0   7  17        0.01        1.72     22.48 o 
   1   7  17        0.58        3.47     24.01 o 
   0   8  17        0.19       -0.75     22.67 o 
   0   0  18      330.24      353.30     31.81 o 
  -1   1  18        1.50      -13.70     17.77 o 
   0   1  18       44.40       53.75     19.38 o 
   1   1  18       56.10       74.11     17.53 o 
  -1   2  18        4.51       14.29     15.85 o 
   0   2  18       28.77       51.15     16.29 o 
   1   2  18       16.29       18.17     19.24 o 
  -1   3  18      122.21      137.71     29.81 o 
   0   3  18        8.85       -6.13     17.16 o 
   1   3  18       15.12       12.22     20.37 o 
   0   4  18        9.39        1.09     21.23 o 
                                                 
